# Supplementary material for: Effects of anti‐inflammatory drugs on the expression of tryptophan‐metabolism genes by human macrophages
Source: J Leukoc Biol. 2018 Jan 26;103(4):681–92. doi: 10.1002/JLB.3A0617-261R (PMC5918594; doi:10.1002/JLB.3A0617-261R)
Supplement: Supplementary file 6 — Supporting Information [file JLB-103-681-s006.xlsx]

## Sheet: Supplemental Table 1
	Supplementary Table 1
	Differentially Expressed Genes following inflammatory stimulation, taking each donor as a fixed effect for a given stimulus and timepoint.
	Increased at LPS 7 h			Decreased at LPS 7 h			Increased at LPS 24 h			Decreased at LPS 24 h				Increased at IFNα 7 h			Decreased at IFNα 7 h			Increased at IFNα 24 h			Decreased at IFNα 24 h
	Symbol	P-value		Symbol	P-value		Symbol	P-value		Symbol	P-value			Symbol	P-value		Symbol	P-value		Symbol	P-value		Symbol	P-value
	ABI1	1e-04		AAAS	4e-04		A4GALT	2e-04		AAAS	1e-04			ACBD5	3e-04		ABCC5	8e-04		ADAR	2e-04		AK6	9e-04
	ABL2	5e-04		AARS	6e-04		AAMDC	1e-04		ABAT	1e-04			ACOT9	0e+00		ADAM1A	7e-04		AIM2	8e-04		ALOX5AP	6e-04
	ABTB2	0e+00		ABAT	7e-04		AASS	4e-04		ABCA2	0e+00			ACSL1	2e-04		ADCY6	4e-04		AOAH	5e-04		ANKRD36	2e-04
	ACOT9	3e-04		ABCA3	5e-04		AATF	3e-04		ABCB4	4e-04			ACSL5	1e-04		ADRB2	4e-04		AP5B1	0e+00		ANLN	2e-04
	ACOX3	1e-04		ABCB6	9e-04		ABCG1	9e-04		ABCC5	6e-04			ADAM17	5e-04		AFMID	9e-04		APOBEC3D	0e+00		ARL6IP4	4e-04
	ACSL1	1e-04		ABCC5	1e-04		ABL2	6e-04		ABCE1	2e-04			ADAR	0e+00		AGFG2	5e-04		APOBEC3G	9e-04		C20orf197	1e-03
	ACSL5	3e-04		ABHD10	0e+00		ABTB2	4e-04		ABHD14A-ACY1	5e-04			ADD2	7e-04		AGTPBP1	0e+00		APOL6	1e-04		C2orf76	1e-04
	ACVR1B	1e-04		ABHD11	7e-04		ACOT9	1e-04		ABHD2	0e+00			ADPRHL2	2e-04		ALG10	5e-04		ARID5A	1e-04		CALU	9e-04
	ADA	6e-04		ABHD15	6e-04		ACSL1	1e-04		ACAA2	1e-04			AIFM2	3e-04		ANKH	4e-04		ATG2A	3e-04		CCNA2	1e-04
	ADAM17	1e-04		ABHD2	2e-04		ACVR1B	0e+00		ACACA	0e+00			AIM2	1e-04		APBA1	3e-04		ATP10A	6e-04		CDC16	5e-04
	ADAM19	2e-04		ABHD4	4e-04		ADAM19	1e-04		ACAT2	0e+00			AKT3	9e-04		ARHGEF9	4e-04		AXL	0e+00		CDC25B	1e-04
	ADAR	1e-04		ABHD6	1e-04		ADAMTS14	2e-04		ACO2	2e-04			ALCAM	9e-04		ARL3	2e-04		BET1L	4e-04		CENPF	5e-04
	ADM	0e+00		ABHD8	0e+00		ADAMTSL4-AS1	4e-04		ACOT11	8e-04			ANKFY1	4e-04		ARL5A	4e-04		BMPR2	4e-04		CENPH	5e-04
	ADORA2A	1e-04		ABI2	5e-04		ADAR	0e+00		ACOT13	3e-04			APOBEC3F	1e-04		ARNT	8e-04		BST2	6e-04		CENPI	4e-04
	ADPGK-AS1	0e+00		ABL1	5e-04		ADD3	9e-04		ACOX2	7e-04			APOBEC3G	3e-04		ASF1B	2e-04		C10orf54	0e+00		CEP55	2e-04
	ADPRHL2	0e+00		ACACA	3e-04		ADM	0e+00		ACP1	4e-04			APOL1	2e-04		ATXN2	4e-04		C19orf66	2e-04		CEP83	2e-04
	ADPRM	4e-04		ACACB	2e-04		ADORA2A	1e-04		ACSS2	6e-04			APOL3	4e-04		B3GNTL1	9e-04		C1QA	7e-04		CERK	3e-04
	AIFM2	0e+00		ACAD10	4e-04		ADPGK	2e-04		ACTL6A	9e-04			APOL6	0e+00		BANF1	3e-04		C8orf31	1e-03		CHCHD3	3e-04
	AIM2	0e+00		ACAD8	1e-04		ADPGK-AS1	1e-03		ADAM15	7e-04			ARHGAP10	4e-04		BAZ2B	5e-04		CABP2	8e-04		CIART	1e-03
	AKT3	3e-04		ACCS	6e-04		ADPRM	5e-04		ADAP2	2e-04			ARHGEF11	9e-04		BCL9	7e-04		CASP9	1e-04		CKAP2	9e-04
	ALG11	0e+00		ACN9	8e-04		AGRN	5e-04		ADAT2	0e+00			ARNTL	8e-04		BCS1L	4e-04		CCDC94	3e-04		CLCN3	7e-04
	AMBRA1	1e-03		ACOT11	0e+00		AIFM2	1e-04		ADK	0e+00			ARNTL2	4e-04		BNC2	1e-03		CCDC97	5e-04		DDIAS	6e-04
	AMER1	8e-04		ACOT8	2e-04		AIM2	2e-04		AGAP6	4e-04			ARSB	3e-04		C14orf79	1e-04		CMPK2	7e-04		DNAJC9	1e-04
	AMOTL2	1e-04		ACP6	2e-04		AKIRIN1	7e-04		AGPAT9	2e-04			ASCL2	2e-04		C20orf197	6e-04		CXCL11	3e-04		EIF3L	3e-04
	AMPD3	9e-04		ACTR5	3e-04		AKT3	1e-04		AGPS	9e-04			ATF5	1e-04		CABYR	7e-04		DDX58	2e-04		EP400NL	3e-04
	ANKFY1	4e-04		ACVR1	4e-04		ALKBH1	2e-04		AHCY	1e-04			ATP10A	1e-04		CACYBP	4e-04		DHX58	0e+00		ERCC8	9e-04
	ANKIB1	1e-04		ADAM10	4e-04		AMBRA1	7e-04		AHSA2	6e-04			ATP2C1	4e-04		CAMK2G	6e-04		EIF2AK2	7e-04		FAM126A	0e+00
	ANKRD1	0e+00		ADAM1A	0e+00		ANKLE2	1e-04		AIFM1	0e+00			AXL	1e-04		CAPRIN2	6e-04		EPSTI1	4e-04		FAR1	1e-03
	ANKRD37	1e-03		ADAT1	7e-04		ANTXR2	0e+00		AKR1A1	0e+00			B4GALT1	4e-04		CASD1	5e-04		FAM225A	3e-04		FASTKD1	6e-04
	ANTXR2	3e-04		ADAT2	2e-04		APOBEC3D	0e+00		ALDH4A1	0e+00			B4GALT5	7e-04		CBX5	3e-04		FBXO6	4e-04		FUS	8e-04
	ANXA7	7e-04		ADH5	1e-04		APOBEC3F	3e-04		ALG1	6e-04			BAG1	8e-04		CC2D2A	7e-04		GADD45B	7e-04		GAN	6e-04
	AP5B1	6e-04		ADIPOR1	4e-04		APOBEC3G	5e-04		ALG14	8e-04			BAK1	1e-04		CCDC14	1e-04		GAS8	8e-04		GNG12	2e-04
	APOBEC3F	0e+00		ADNP	5e-04		APOL3	3e-04		ALG3	2e-04			BATF2	6e-04		CCNG1	0e+00		GIMAP4	0e+00		GOLGA8A	7e-04
	APOBEC3G	0e+00		ADRA2B	3e-04		APOL6	2e-04		ALG8	0e+00			BAZ1A	7e-04		CD14	2e-04		GMPR	6e-04		HBS1L	1e-04
	APOL1	1e-04		ADRBK1	4e-04		APPBP2	3e-04		AMDHD2	3e-04			BAZ2A	5e-04		CD163L1	3e-04		GPR35	3e-04		HEMK1	6e-04
	APOL2	8e-04		AFMID	0e+00		ARFGAP3	0e+00		AMICA1	8e-04			BCL3	1e-04		CDCA7L	7e-04		GRIN2D	1e-04		HERC2P3	6e-04
	APOL3	1e-04		AGFG2	1e-04		ARHGEF10L	0e+00		AMY1A	1e-04			BIRC2	1e-04		CENPC	4e-04		HELZ2	1e-04		HIST1H1B	8e-04
	APOL6	0e+00		AGO1	7e-04		ARHGEF11	4e-04		ANAPC1	3e-04			BIRC3	8e-04		CENPI	5e-04		HERC6	3e-04		HIST1H3E	5e-04
	ARHGAP23	4e-04		AGPAT9	2e-04		ARHGEF2	3e-04		ANAPC15	0e+00			BLOC1S2	9e-04		CENPP	9e-04		HEXIM1	0e+00		HIST1H3I	9e-04
	ARHGEF10L	7e-04		AKAP1	8e-04		ARID4B	0e+00		ANAPC7	0e+00			BLZF1	3e-04		CHCHD3	3e-04		HLA-L	2e-04		HJURP	6e-04
	ARHGEF11	1e-04		ALAD	9e-04		ARID5B	1e-04		ANKH	5e-04			BMPR2	1e-04		CIDEB	5e-04		HSD17B1	2e-04		HNRNPH1	8e-04
	ARID3A	0e+00		ALG1	8e-04		ARNTL2	2e-04		ANKMY1	9e-04			BTG2	5e-04		CMTM1	8e-04		IFI35	2e-04		IMPDH2	7e-04
	ARID4B	0e+00		ALKBH6	4e-04		ARRDC3	0e+00		ANKRD1	7e-04			C14orf169	3e-04		CNRIP1	4e-04		IFI44	8e-04		INPP5F	3e-04
	ARID5A	0e+00		ALOX5	4e-04		ASH1L	0e+00		ANO10	6e-04			C17orf96	6e-04		COLEC12	2e-04		IFIH1	5e-04		KIAA0101	7e-04
	ARID5B	1e-04		ALS2	4e-04		ASS1	1e-04		ANXA6	3e-04			C18orf25	9e-04		COQ2	4e-04		IFIT1	2e-04		KLRG1	8e-04
	ARL5B	1e-04		AMDHD2	1e-04		ATF5	1e-04		ANXA9	0e+00			C19orf66	1e-04		CREBL2	1e-03		IFIT2	1e-04		LGI2	5e-04
	ARMCX1	0e+00		AMICA1	8e-04		ATG4D	4e-04		APEH	1e-04			C3orf38	4e-04		CRIPAK	8e-04		IFIT3	9e-04		LMNB1	8e-04
	ARNTL2	2e-04		ANAPC16	4e-04		ATP8B2	2e-04		APOA1BP	0e+00			CALCOCO2	2e-04		CROCCP2	8e-04		IFITM1	2e-04		LRRC75A-AS1	1e-04
	ASPHD2	8e-04		ANAPC4	1e-04		ATXN7L3	7e-04		APPL2	6e-04			CASP7	9e-04		CTDSPL	8e-04		IGHMBP2	2e-04		MIR1254-1	2e-04
	ATF5	3e-04		ANAPC7	0e+00		AZI2	3e-04		APRT	5e-04			CCDC71L	1e-04		CYB5B	7e-04		IRF7	1e-04		MIR548K	1e-04
	ATP10A	0e+00		ANKH	4e-04		B3GALT4	6e-04		ARHGAP22	7e-04			CCDC9	1e-03		CYB5RL	3e-04		ISG15	1e-04		MRPS16	0e+00
	ATP2C1	4e-04		ANKMY1	2e-04		B4GALT1	0e+00		ARHGAP4	9e-04			CCDC94	3e-04		CYBRD1	1e-04		JUND	2e-04		MSH5-SAPCD1	8e-04
	ATP6V1H	8e-04		ANKRD11	7e-04		B4GALT5	2e-04		ARHGEF9	0e+00			CCL4	6e-04		CYP2R1	5e-04		JUP	4e-04		MSN	9e-04
	ATXN1L	2e-04		ANKRD28	6e-04		BATF2	2e-04		ARL6IP4	4e-04			CCNYL1	2e-04		DDIAS	9e-04		KIAA0226	8e-04		MTFR2	9e-04
	ATXN7	0e+00		ANKRD39	6e-04		BAZ1A	1e-04		ARMC10	0e+00			CCR5	1e-04		DEF8	4e-04		KIAA0319L	4e-04		NCAPG	3e-04
	ATXN7L1	0e+00		ANKRD50	7e-04		BAZ2A	2e-04		ARPC1B	1e-04			CD109	5e-04		DEPTOR	5e-04		KIAA1614-AS1	1e-03		NCR3LG1	5e-04
	AXL	1e-04		ANP32A-IT1	1e-04		BAZ2B	1e-04		ASB13	1e-04			CD274	7e-04		DGKD	1e-03		KIAA1958	5e-04		NOM1	1e-04
	AZI2	4e-04		ANP32B	1e-04		BBS2	2e-04		ASNA1	3e-04			CD2AP	3e-04		DIP2A	2e-04		KLHDC7B	7e-04		PHKB	5e-04
	AZIN2	1e-03		AP2A2	2e-04		BBX	0e+00		ASRGL1	4e-04			CD40	1e-03		DTL	8e-04		LAP3	1e-04		PIGA	2e-04
	B2M	9e-04		APBB1IP	3e-04		BCL3	9e-04		ATG4C	5e-04			CD7	9e-04		DYNC2LI1	1e-04		LILRA5	9e-04		PPP3CB	8e-04
	B3GNT2	5e-04		APEX1	0e+00		BCL9L	0e+00		ATIC	9e-04			CD80	3e-04		ECI1	7e-04		LILRB4	4e-04		PRKRIR	6e-04
	B4GALT1	0e+00		APH1B	4e-04		BCORL1	6e-04		ATL3	7e-04			CDC26	9e-04		EFCAB11	2e-04		LINC01270	6e-04		RAB4A	5e-04
	B4GALT5	0e+00		APPL2	1e-04		BIRC2	1e-04		ATP1A1	8e-04			CDC42EP1	8e-04		EIF4EBP2	9e-04		LOC100507419	5e-04		RPL34	1e-04
	BAALC	8e-04		ARHGAP18	1e-04		BLZF1	1e-04		ATP5C1	2e-04			CDK12	4e-04		EME1	7e-04		LRP10	8e-04		RPLP1	0e+00
	BAG1	0e+00		ARHGAP35	0e+00		BMPR2	2e-04		ATP5F1	0e+00			CHMP5	2e-04		F8	7e-04		LRRK2	0e+00		SHCBP1	3e-04
	BAK1	2e-04		ARHGAP4	2e-04		BRF2	2e-04		ATP5G1	0e+00			CIR1	3e-04		FAM228B	2e-04		MARK4	0e+00		SND1	8e-04
	BANP	1e-03		ARHGAP6	2e-04		BRPF3	2e-04		ATP5G3	2e-04			CLIC4	5e-04		FAM57A	9e-04		MED25	9e-04		SORL1	7e-04
	BATF	2e-04		ARHGAP9	2e-04		BRWD3	8e-04		ATP5I	3e-04			CMPK2	4e-04		FAN1	1e-04		MEFV	3e-04		SRSF1	1e-04
	BATF2	0e+00		ARHGEF9	2e-04		BSDC1	5e-04		ATP5J2	6e-04			CNP	4e-04		FAR1	7e-04		MINK1	4e-04		SRSF8	4e-04
	BATF3	4e-04		ARL11	1e-04		BST2	2e-04		ATP6AP2	1e-04			COL4A2	5e-04		FARP1	4e-04		MOB1A	4e-04		SUMF1	0e+00
	BAZ1A	1e-04		ARL17A	2e-04		BTG1	0e+00		ATP6V0A1	6e-04			COQ10B	3e-04		FBXO16	0e+00		MX1	9e-04		TMED2	1e-04
	BAZ2A	0e+00		ARL17B	1e-04		BTG3	4e-04		ATP6V0D1	3e-04			CRAMP1L	5e-04		FBXO4	1e-04		MX2	1e-04		TOP2A	2e-04
	BCL2	1e-04		ARL3	1e-04		BTN2A1	4e-04		ATP8B1	4e-04			CSF2RB	1e-04		FDPS	9e-04		NAPA	3e-04		TUBB	9e-04
	BCL3	4e-04		ARL5A	3e-04		C15orf48	8e-04		ATPAF1	4e-04			CTRL	2e-04		FES	2e-04		NEK8	9e-04		USP46	8e-04
	BIRC2	0e+00		ARNT	2e-04		C18orf8	6e-04		ATPAF2	2e-04			CXCL10	3e-04		FOXRED2	1e-04		NFAM1	0e+00		VDAC1	5e-04
	BIRC3	1e-04		ARPIN	1e-04		C19orf66	1e-04		ATRAID	5e-04			CXCL11	0e+00		FUZ	2e-04		NLRC5	1e-03		WDR11	5e-04
	BLOC1S3	1e-03		ARRB2	1e-04		C1GALT1	4e-04		ATXN10	3e-04			CXCL8	1e-04		GATSL2	2e-04		NMI	1e-03		WSB2	5e-04
	BLVRA	0e+00		ARV1	1e-04		C1orf122	3e-04		B3GALTL	8e-04			CXCR2P1	2e-04		GGCT	2e-04		NUPR1	2e-04		ZDHHC2	6e-04
	BLZF1	0e+00		ASB13	0e+00		C1QTNF1	3e-04		B4GALT2	1e-04			CXorf21	8e-04		GMPS	2e-04		OAS1	3e-04		ZNF26	0e+00
	BMP2	1e-04		ASB8	5e-04		C1RL	0e+00		BANF1	1e-04			CYLD	0e+00		GOLGA8B	6e-04		OASL	1e-04
	BMPR2	1e-04		ASF1B	2e-04		C2	1e-04		BCAT2	1e-04			DAPP1	1e-04		GPR125	4e-04		OSCAR	8e-04
	BPGM	4e-04		ASL	4e-04		C21orf91	5e-04		BCKDHB	1e-04			DAXX	2e-04		GSTA4	1e-04		P2RY6	0e+00
	BRD2	5e-04		ASPH	8e-04		C22orf46	2e-04		BDH1	0e+00			DDO	4e-04		HACE1	6e-04		PARP10	3e-04
	BTAF1	1e-04		ASPSCR1	9e-04		C3AR1	0e+00		BICD1	8e-04			DDX58	1e-04		HADH	7e-04		PARP9	5e-04
	BTG1	7e-04		ASRGL1	7e-04		C4orf32	6e-04		BICD2	0e+00			DDX60	4e-04		HDDC3	5e-04		PARS2	5e-04
	BTN2A1	0e+00		ATF7IP	1e-04		C5orf15	0e+00		BIN1	6e-04			DDX60L	9e-04		HENMT1	8e-04		PATL1	2e-04
	C14orf182	5e-04		ATG10	6e-04		C5orf22	2e-04		BLOC1S6	5e-04			DENND1B	5e-04		HERC2P2	0e+00		PDGFRL	7e-04
	C15orf39	5e-04		ATG16L2	4e-04		C6orf223	2e-04		BNC2	3e-04			DHRSX	7e-04		HERC2P3	6e-04		PHACTR4	9e-04
	C15orf48	5e-04		ATG4C	1e-04		C7orf60	3e-04		BOLA3	4e-04			DHX58	0e+00		HIST1H3I	4e-04		PLEKHN1	1e-03
	C17orf67	0e+00		ATG9A	1e-04		C9orf64	0e+00		BPHL	0e+00			DIP2B	6e-04		HIST2H2AB	7e-04		PML	1e-04
	C17orf96	1e-04		ATIC	5e-04		C9orf72	1e-04		BRCC3	5e-04			DNAJC7	1e-04		HMGCS1	2e-04		PNPT1	0e+00
	C18orf25	4e-04		ATP2B4	9e-04		CAMLG	1e-03		BRI3BP	4e-04			DPYSL3	3e-04		HP1BP3	8e-04		PPM1K	2e-04
	C18orf8	2e-04		ATP5F1	3e-04		CAMSAP2	8e-04		BZW2	9e-04			DTX3L	3e-04		HPGDS	9e-04		PRKCD	3e-04
	C19orf66	0e+00		ATP5G1	2e-04		CASP10	3e-04		C10orf128	2e-04			DYNLT1	3e-04		IDE	4e-04		PRKD2	5e-04
	C1GALT1C1	1e-04		ATP6V0D1	5e-04		CASP4	1e-04		C11orf1	1e-04			EIF2AK2	4e-04		IFT172	6e-04		PRR12	1e-04
	C2	1e-04		ATP8B1	5e-04		CASP5	0e+00		C11orf31	6e-04			ELF4	5e-04		IFT88	1e-03		PSME1	4e-04
	C21orf91	3e-04		ATPAF1	0e+00		CASP7	5e-04		C12orf10	8e-04			ELK4	0e+00		IGIP	3e-04		PSME2	7e-04
	C2orf47	2e-04		ATPAF2	0e+00		CASP8	1e-04		C14orf1	2e-04			ELMO2	1e-03		IMPDH2	3e-04		RAB8A	1e-04
	C3orf38	0e+00		ATPIF1	1e-04		CASZ1	9e-04		C17orf89	2e-04			EPSTI1	3e-04		IPO9	1e-03		RBCK1	1e-04
	C4orf32	0e+00		ATRAID	9e-04		CCDC115	8e-04		C17orf97	2e-04			ERVK3-1	2e-04		KIAA0825	8e-04		RBMS2	5e-04
	C5orf15	0e+00		ATXN10	4e-04		CCDC186	4e-04		C19orf48	4e-04			ETV7	2e-04		KIF3A	1e-04		RNF213	1e-03
	C5orf56	0e+00		AUH	1e-04		CCDC71L	0e+00		C19orf53	8e-04			EXOC8	1e-04		KLF4	4e-04		RSAD2	5e-04
	C7orf60	3e-04		B3GALT6	2e-04		CCDC9	0e+00		C19orf70	1e-04			FAM120AOS	4e-04		KLHDC2	1e-04		RTCB	2e-04
	C9orf91	6e-04		B3GAT3	1e-04		CCL1	2e-04		C1orf233	5e-04			FAM225A	7e-04		KLHDC3	6e-04		RTP4	2e-04
	CA13	7e-04		B3GNT1	6e-04		CCL19	4e-04		C20orf197	3e-04			FAM26F	3e-04		KLRG1	2e-04		SAMD9	1e-04
	CALCOCO2	3e-04		B3GNTL1	1e-04		CCL23	0e+00		C8orf33	3e-04			FAM8A1	7e-04		KRTAP26-1	3e-04		SAMD9L	5e-04
	CAPN2	1e-03		BACE1-AS	2e-04		CCL3	0e+00		C9orf106	1e-04			FARP2	2e-04		KSR1	1e-04		SCO2	1e-04
	CARD16	3e-04		BAG4	2e-04		CCL3L1	3e-04		C9orf41	1e-04			FBXO6	0e+00		LINC00266-1	3e-04		SERPING1	2e-04
	CASK	7e-04		BAIAP2	1e-04		CCL4	1e-04		CA2	1e-04			FBXO7	8e-04		LINC00294	9e-04		SERTAD1	1e-04
	CASP1	2e-04		BAIAP2-AS1	3e-04		CCL4L2	9e-04		CAD	1e-04			FGD2	9e-04		LINC00630	1e-04		SETD1B	9e-04
	CASP10	0e+00		BBS5	2e-04		CCL5	1e-04		CALM2	0e+00			FLJ32255	2e-04		LOC100129550	8e-04		SH3BP1	5e-04
	CASP3	1e-04		BCKDHB	1e-04		CCL8	9e-04		CAMK1	2e-04			FMNL2	8e-04		LOC100130691	3e-04		SIGLEC10	3e-04
	CASP4	0e+00		BCL2L12	1e-03		CCM2L	2e-04		CAMK1D	0e+00			FMR1	6e-04		LOC100507462	5e-04		SMARCC2	0e+00
	CASP5	8e-04		BCS1L	1e-04		CCNDBP1	0e+00		CAMKK1	0e+00			FYTTD1	0e+00		LOC441204	1e-04		SP110	0e+00
	CASP7	0e+00		BDH1	4e-04		CCR5	2e-04		CAPZB	3e-04			GAREM	1e-03		LOC728323	1e-03		SP140	5e-04
	CAST	1e-03		BICD1	1e-04		CCR7	2e-04		CARD9	3e-04			GBP1	4e-04		LPCAT1	2e-04		SPATS2L	1e-04
	CASZ1	0e+00		BIVM-ERCC5	5e-04		CD274	2e-04		CARS2	7e-04			GBP4	0e+00		LRMP	1e-03		STAP1	1e-04
	CATSPERG	9e-04		BLOC1S5	1e-04		CD38	5e-04		CAT	0e+00			GBP5	1e-04		LRRC37A2	1e-04		STAT1	6e-04
	CBWD3	6e-04		BMP2K	4e-04		CD48	4e-04		CBFA2T3	4e-04			GCC1	3e-04		LRRC45	4e-04		STAT2	1e-04
	CBX4	8e-04		BPHL	3e-04		CD80	1e-04		CBR3-AS1	0e+00			GCH1	3e-04		LTB4R	7e-04		TAP1	9e-04
	CCDC117	1e-04		BRAT1	6e-04		CD82	1e-04		CBX5	2e-04			GMPR	2e-04		MAML3	7e-04		TLR3	1e-04
	CCDC50	0e+00		BRCC3	7e-04		CDC42EP2	1e-04		CCBL1	7e-04			GNB4	3e-04		MANSC1	1e-03		TNFSF10	8e-04
	CCDC71L	0e+00		BRWD1	6e-04		CDK12	4e-04		CCDC124	1e-04			GOPC	1e-04		MAP7D3	2e-04		TNFSF13B	9e-04
	CCDC85A	7e-04		BTBD2	2e-04		CDK7	9e-04		CCDC125	2e-04			GPD2	6e-04		MBNL3	9e-04		TNK2	2e-04
	CCDC9	4e-04		BTF3L4	3e-04		CDK9	3e-04		CCDC167	0e+00			GPR68	6e-04		MCAT	4e-04		TOR1B	1e-04
	CCL1	0e+00		C10orf128	1e-04		CDKN1B	0e+00		CCDC86	1e-04			GREM1	5e-04		MCEE	4e-04		TRIM21	1e-04
	CCL20	3e-04		C10orf55	8e-04		CEP350	8e-04		CCNI	8e-04			GTF2H1	4e-04		MCM5	3e-04		TRIM22	6e-04
	CCL23	1e-03		C12orf29	2e-04		CFB	0e+00		CCNY	1e-04			GTPBP1	2e-04		MCOLN1	2e-04		TRIM5	7e-04
	CCL3	0e+00		C12orf4	5e-04		CFLAR	2e-04		CCT6A	3e-04			GTPBP2	5e-04		MEA1	1e-04		TTLL10	4e-04
	CCL3L1	0e+00		C12orf5	3e-04		CHD2	0e+00		CD180	0e+00			HAPLN3	1e-04		MEAF6	3e-04		UBA7	4e-04
	CCL3L3	0e+00		C12orf66	7e-04		CHD8	1e-04		CD22	2e-04			HAVCR2	4e-04		MEX3B	4e-04		UBE2L6	1e-04
	CCL4	1e-04		C14orf1	1e-04		CHI3L2	2e-04		CD4	5e-04			HELZ2	1e-04		MOCS2	5e-04		UBXN10	4e-04
	CCL4L2	2e-04		C14orf166	4e-04		CHMP1A	1e-04		CD52	0e+00			HERC5	5e-04		MORN4	5e-04		USP18	4e-04
	CCL5	3e-04		C14orf79	9e-04		CHMP4B	8e-04		CD9	2e-04			HERC6	1e-04		MPO	3e-04		VSIG10L	2e-04
	CCL7	1e-03		C15orf41	0e+00		CHMP5	1e-04		CDCA7L	4e-04			HES4	2e-04		MPST	8e-04		WAS	3e-04
	CCL8	1e-03		C16orf62	9e-04		CHST2	0e+00		CDK2AP2	6e-04			HIRA	5e-04		MSH5-SAPCD1	4e-04		XAF1	8e-04
	CCNA1	1e-04		C17orf51	4e-04		CISD2	5e-04		CDK4	0e+00			HIST1H4H	8e-04		MXI1	2e-04		ZC3H3	3e-04
	CCNJ	0e+00		C17orf97	1e-04		CLCF1	2e-04		CDK6	1e-04			HIVEP2	9e-04		N6AMT2	3e-04		ZCCHC2	2e-04
	CCNYL1	1e-04		C19orf35	6e-04		CLDN23	3e-04		CEBPA	3e-04			HLA-L	2e-04		NADK2	3e-04		ZNF101	7e-04
	CCR5	0e+00		C19orf48	2e-04		CLDND1	3e-04		CEBPZOS	5e-04			HS3ST3B1	1e-04		NAGPA-AS1	7e-04
	CCR7	0e+00		C19orf73	2e-04		CLIC4	1e-04		CECR5	1e-04			IDO1	1e-04		NBPF1	7e-04
	CCRN4L	7e-04		C1orf123	7e-04		CMPK2	3e-04		CELF6	6e-04			IFI35	2e-04		NDFIP1	8e-04
	CCSER2	0e+00		C1orf162	2e-04		CNP	1e-04		CENPP	1e-04			IFI44	6e-04		NDUFAF6	9e-04
	CD274	1e-04		C1orf233	8e-04		COL4A2	3e-04		CEP41	2e-04			IFIH1	0e+00		NEIL1	1e-03
	CD38	4e-04		C1orf74	1e-04		COQ10B	1e-04		CEP63	2e-04			IFIT1	1e-04		NFIA	3e-04
	CD40	2e-04		C1orf85	5e-04		CRAMP1L	1e-04		CHCHD1	3e-04			IFIT2	2e-04		NUCKS1	2e-04
	CD44	7e-04		C20orf197	3e-04		CREBRF	3e-04		CHCHD2	0e+00			IFIT3	6e-04		NUDCD3	7e-04
	CD48	1e-04		C20orf96	1e-04		CRISPLD2	8e-04		CHID1	1e-04			IFIT5	8e-04		NUP210	5e-04
	CD70	0e+00		C2CD2	8e-04		CSF2RB	0e+00		CHMP2A	5e-04			IFITM1	1e-04		OGDH	8e-04
	CD80	0e+00		C2CD5	9e-04		CSF3	1e-03		CHPT1	3e-04			IL15RA	2e-04		OPRL1	0e+00
	CDC26	0e+00		C2orf44	0e+00		CSRNP1	1e-04		CHST13	2e-04			IL1R2	8e-04		P2RY13	9e-04
	CDC42EP2	6e-04		C5orf34	8e-04		CSRNP2	5e-04		CISD3	2e-04			IRAK2	9e-04		P2RY8	8e-04
	CDC73	0e+00		C8orf37	3e-04		CSTA	6e-04		CLCC1	2e-04			IRF1	1e-04		PAQR7	8e-04
	CDK12	4e-04		C9orf41	4e-04		CTNNBL1	3e-04		CLN6	2e-04			IRF7	2e-04		PARP2	4e-04
	CDK17	3e-04		CA2	6e-04		CUL1	9e-04		CLN8	2e-04			ISG15	0e+00		PCBD1	3e-04
	CDKL5	3e-04		CA5B	6e-04		CXCL16	1e-03		CLTB	8e-04			ITPRIPL2	5e-04		PCM1	4e-04
	CDYL2	1e-04		CAB39	3e-04		CXCL2	4e-04		CMBL	6e-04			JAG1	3e-04		PCMTD2	5e-04
	CEACAM1	5e-04		CABYR	1e-04		CXCL3	4e-04		CMPK1	5e-04			JAK2	0e+00		PCNT	4e-04
	CEBPD	7e-04		CACYBP	1e-03		CXCL8	1e-04		CMTM7	6e-04			JUP	4e-04		PDK2	3e-04
	CENPJ	9e-04		CAD	0e+00		CXCR2P1	3e-04		COG8	4e-04			KARS	2e-04		PFAS	0e+00
	CERS6	8e-04		CAMK1D	2e-04		CXCR5	5e-04		COLEC12	2e-04			KAT2B	2e-04		PHF10	5e-04
	CFAP58	7e-04		CAMK2G	0e+00		CXorf21	3e-04		COMMD10	7e-04			KCNS3	8e-04		PIAS2	1e-04
	CFB	0e+00		CAMKK1	8e-04		CYB5R3	6e-04		COMMD6	4e-04			KCTD5	3e-04		PIGZ	1e-03
	CFL1P1	3e-04		CAPRIN1	2e-04		CYLD	4e-04		COMMD9	2e-04			KEAP1	9e-04		PIK3C2B	9e-04
	CFLAR	0e+00		CAPRIN2	0e+00		CYTH1	0e+00		COPS3	4e-04			KIAA0247	0e+00		PLEKHA5	4e-04
	CHMP5	3e-04		CARD9	1e-04		DAPK3	2e-04		COPS6	2e-04			KIAA1033	2e-04		PLXNA2	3e-04
	CHRNB1	1e-03		CASD1	1e-04		DAPP1	4e-04		COQ3	4e-04			KLC1	2e-04		PMS2L2	5e-04
	CHST12	4e-04		CASKIN2	4e-04		DAXX	1e-04		COX15	5e-04			KLK10	7e-04		PMS2P5	5e-04
	CISH	9e-04		CASP2	5e-04		DBF4B	5e-04		COX4I1	9e-04			KMO	9e-04		PNPLA3	0e+00
	CKAP4	2e-04		CAT	7e-04		DCP1A	2e-04		COX8A	7e-04			KPNA1	5e-04		PPP5C	3e-04
	CKB	3e-04		CBR4	6e-04		DCUN1D3	2e-04		CPNE3	3e-04			LACTB	8e-04		PRIM1	9e-04
	CLCF1	2e-04		CBX1	5e-04		DDX26B	9e-04		CRABP2	4e-04			LAP3	0e+00		PTPN13	6e-04
	CLDN23	5e-04		CBX5	2e-04		DDX58	0e+00		CRIPAK	1e-04			LGALS3	0e+00		PTPRM	7e-04
	CLIC4	0e+00		CBY1	0e+00		DDX59	1e-04		CSRP2BP	5e-04			LILRB4	3e-04		PYGL	8e-04
	CMPK2	1e-04		CC2D1A	3e-04		DDX60	1e-04		CTDSPL	2e-04			LOC285300	0e+00		QDPR	6e-04
	CMTM6	2e-04		CC2D2A	8e-04		DDX60L	1e-04		CTNNBIP1	9e-04			LOC642236	7e-04		RAB3A	9e-04
	CNOT4	9e-04		CCDC106	2e-04		DENND5A	4e-04		CTPS1	1e-04			LOC644090	3e-04		RAB4A	1e-03
	CNP	0e+00		CCDC125	3e-04		DHX58	1e-04		CTSE	0e+00			LRIF1	3e-04		RAD51C	5e-04
	COQ10B	2e-04		CCDC22	3e-04		DHX8	1e-04		CUL4A	0e+00			LRRC3	9e-04		RALGAPA2	1e-03
	COX17	7e-04		CCDC43	5e-04		DIP2B	2e-04		CUTA	2e-04			LYN	3e-04		RANBP1	6e-04
	CPEB2	7e-04		CCDC66	7e-04		DKFZP586I1420	2e-04		CYFIP1	0e+00			MCOLN2	3e-04		RBBP4	8e-04
	CREBRF	0e+00		CCNB1IP1	5e-04		DNAJA1	8e-04		CYP20A1	3e-04			MED13L	6e-04		RBL1	7e-04
	CREM	9e-04		CCNE1	3e-04		DNAJB12	1e-04		CYP51A1	6e-04			MEFV	0e+00		REV3L	9e-04
	CSF2RB	1e-04		CCNG1	1e-03		DNAJB4	5e-04		DAB2	6e-04			MIR1282	3e-04		RFC2	6e-04
	CSF3	4e-04		CCNH	2e-04		DNAJC14	2e-04		DAGLB	3e-04			MIR4640	1e-03		RFC4	7e-04
	CSNK1G1	1e-03		CCNY	7e-04		DNAJC16	1e-04		DAP	0e+00			MLKL	1e-04		RNASEH2A	8e-04
	CSRNP1	0e+00		CCSAP	1e-04		DNAJC18	7e-04		DARS2	1e-04			MLLT6	6e-04		RNFT2	3e-04
	CSRNP2	0e+00		CCT3	1e-04		DNAJC7	0e+00		DBP	3e-04			MOB3C	5e-04		RP9	7e-04
	CSTF3	9e-04		CD101	9e-04		DPP4	3e-04		DCAF4	7e-04			MOV10	3e-04		RPL6	1e-04
	CTNNB1	3e-04		CD14	1e-04		DTX2	1e-04		DCAKD	7e-04			MSC	8e-04		RRAGD	7e-04
	CTNNBL1	0e+00		CD163L1	7e-04		DTX3L	1e-04		DCBLD2	3e-04			MT2A	2e-04		RRM2	1e-03
	CUL1	5e-04		CD180	1e-04		DUSP1	1e-04		DCSTAMP	1e-04			MTRF1L	5e-04		SCAI	4e-04
	CXCL10	3e-04		CD1A	6e-04		DUSP10	8e-04		DCTPP1	5e-04			MX1	8e-04		SEPP1	2e-04
	CXCL11	0e+00		CD22	8e-04		DUSP16	6e-04		DDHD2	3e-04			MX2	3e-04		SF3B1	7e-04
	CXCL3	5e-04		CD27-AS1	5e-04		DVL3	5e-04		DDIAS	0e+00			MYO10	6e-04		SH3YL1	3e-04
	CXCL8	1e-04		CD300A	7e-04		DYNC1LI1	2e-04		DDOST	3e-04			N4BP1	6e-04		SHMT1	3e-04
	CXCL9	8e-04		CD300LF	5e-04		DYNLT1	4e-04		DDX41	1e-04			NAMPT	1e-04		SIK2	3e-04
	CXorf38	4e-04		CD3EAP	8e-04		EBI3	0e+00		DDX46	6e-04			NAPA	3e-04		SIRT3	9e-04
	CXorf51A	8e-04		CDCA7L	4e-04		EDEM2	3e-04		DDX49	4e-04			NCF1B	0e+00		SLC25A1	9e-04
	CYLD	0e+00		CDK19	3e-04		EDN1	0e+00		DDX55	3e-04			NCF1C	0e+00		SLC25A10	1e-03
	CYTH1	1e-04		CDK4	0e+00		EHBP1	4e-04		DECR2	5e-04			NDUFA9	8e-04		SLC37A2	0e+00
	DAPP1	0e+00		CDK6	1e-04		EHBP1L1	3e-04		DEPTOR	1e-03			NEURL3	1e-04		SLC37A4	5e-04
	DCBLD1	9e-04		CEBPA	7e-04		EID2	0e+00		DHCR24	0e+00			NFE2L3	1e-04		SLC43A1	3e-04
	DCP1A	0e+00		CECR5	1e-04		EIF2AK2	2e-04		DHCR7	4e-04			NFIX	9e-04		SMA4	5e-04
	DCUN1D3	3e-04		CENPBD1P1	2e-04		ELF4	4e-04		DHRS11	1e-04			NID1	0e+00		SMYD3	8e-04
	DDX52	2e-04		CENPC	7e-04		ELOVL7	2e-04		DHRS3	4e-04			NLK	8e-04		SNAP23	7e-04
	DDX58	0e+00		CENPI	8e-04		EMR1	0e+00		DHX35	0e+00			NLRC5	0e+00		SNRPN	5e-04
	DDX59	2e-04		CENPP	4e-04		ENPP2	1e-04		DHX9	8e-04			NMI	0e+00		SNX24	2e-04
	DDX60	1e-04		CEP41	9e-04		EPSTI1	1e-04		DNASE2B	1e-04			NPTN	7e-04		SRSF8	2e-04
	DDX60L	2e-04		CEP85	2e-04		EREG	0e+00		DNM3	5e-04			NR3C1	6e-04		STAM	3e-04
	DENND1B	1e-04		CEPT1	8e-04		ERN1	1e-04		DNMT3A	0e+00			NSRP1	3e-04		STK36	0e+00
	DENND5A	0e+00		CERK	0e+00		ERO1LB	1e-04		DNPH1	1e-04			NT5C2	4e-04		STK39	1e-04
	DGKE	9e-04		CERS2	2e-04		ERP44	8e-04		DOCK1	9e-04			NT5C3A	3e-04		SUN1	3e-04
	DHX36	1e-04		CFL2	7e-04		ETV7	1e-04		DOCK2	7e-04			NUB1	0e+00		TCEA2	3e-04
	DHX58	0e+00		CHAMP1	4e-04		EXOC8	4e-04		DOCK3	4e-04			NUPR1	1e-04		TGFBR1	1e-03
	DIP2B	8e-04		CHCHD1	6e-04		F11R	3e-04		DOK2	4e-04			OAS1	6e-04		THAP7	6e-04
	DNAJA1	4e-04		CHD1L	7e-04		FAM122C	1e-04		DOPEY2	0e+00			OASL	0e+00		TM7SF2	2e-04
	DNAJB9	4e-04		CHD4	6e-04		FAM126B	7e-04		DPAGT1	4e-04			ORAI2	7e-04		TM9SF4	1e-03
	DNAJC6	1e-04		CHPF2	1e-04		FAM168A	0e+00		DPH5	1e-03			OTUD7B	1e-03		TMEM168	4e-04
	DOT1L	7e-04		CHURC1-FNTB	8e-04		FAM179B	1e-04		DPY19L3	6e-04			PAIP1	8e-04		TMEM71	8e-04
	DROSHA	5e-04		CIAO1	2e-04		FAM20A	0e+00		DTD1	1e-03			PANX1	7e-04		TMEM97	4e-04
	DTX2	6e-04		CIPC	2e-04		FAM26F	1e-04		DTL	7e-04			PAPD5	8e-04		TMEM9B-AS1	7e-04
	DTX3L	1e-04		CIRH1A	6e-04		FAM8A1	2e-04		DUS2	8e-04			PARP10	5e-04		TP53BP1	8e-04
	DUSP1	3e-04		CIZ1	0e+00		FAS	4e-04		DUSP23	7e-04			PARP12	8e-04		TPCN1	7e-04
	DUSP16	0e+00		CLCN6	4e-04		FBXO6	0e+00		DUSP7	2e-04			PARP14	2e-04		TRAF3IP3	2e-04
	DUSP5	1e-04		CLEC16A	1e-04		FCHSD1	4e-04		DYRK2	5e-04			PARP9	4e-04		TRAPPC9	3e-04
	DUX4L26	0e+00		CLEC7A	1e-04		FERMT2	8e-04		EBP	1e-04			PAX5	2e-04		TSGA10	0e+00
	DVL3	9e-04		CLIP4	1e-04		FKRP	5e-04		EEF1B2	4e-04			PCGF3	6e-04		TST	0e+00
	DYNLT1	0e+00		CLN6	7e-04		FLOT1	4e-04		EEF1G	0e+00			PCGF5	2e-04		TTC21B	1e-04
	EBI3	4e-04		CLPP	2e-04		FLOT2	2e-04		EEF2K	3e-04			PDGFB	8e-04		TTC28-AS1	8e-04
	EDEM1	0e+00		CLPX	3e-04		FMNL2	9e-04		EEPD1	2e-04			PDGFRL	0e+00		TTC3	5e-04
	EDN1	0e+00		CMBL	8e-04		FMR1	7e-04		EIF2A	4e-04			PHACTR2	8e-04		TTC8	2e-04
	EHBP1	0e+00		CMTM1	7e-04		FOSL1	3e-04		EIF2B1	6e-04			PLEKHN1	6e-04		TTLL1	2e-04
	EIF2AK2	5e-04		CMTM4	1e-03		FOSL2	5e-04		EIF2D	4e-04			PLEKHO1	4e-04		TXLNB	3e-04
	EIF5A2	6e-04		CNNM3	0e+00		FOXN2	8e-04		EIF2S3	4e-04			PLSCR1	4e-04		UBE3D	3e-04
	ELF4	0e+00		CNOT7	2e-04		FXR2	1e-04		EIF3A	6e-04			PML	0e+00		USP54	2e-04
	ELK1	4e-04		CNPY3	2e-04		G0S2	3e-04		EIF3C	7e-04			PNPT1	0e+00		VDAC3	6e-04
	ELMO2	1e-04		CNPY4	7e-04		GADD45G	1e-04		EIF3H	4e-04			PRELID1	5e-04		WDR27	6e-04
	ELOVL7	1e-04		CNRIP1	1e-04		GBP1	1e-04		EIF3K	0e+00			PRLR	1e-04		WDR31	3e-04
	EMR1	0e+00		CNTROB	5e-04		GBP2	0e+00		EIF3L	0e+00			PSMA3	2e-04		XPNPEP3	4e-04
	ENDOD1	0e+00		COG4	1e-04		GBP3	3e-04		EIF4B	1e-04			PSMA4	5e-04		XYLB	5e-04
	ENPP4	3e-04		COG8	0e+00		GBP4	0e+00		EIF4EBP1	1e-04			PSMB10	6e-04		YTHDC2	4e-04
	ENTPD5	1e-04		COLGALT1	4e-04		GBP5	0e+00		EMC1	2e-04			PSMB8	3e-04		ZC3HAV1L	0e+00
	EPSTI1	1e-04		COMMD3	6e-04		GCC2	0e+00		EMC8	9e-04			PSMB9	1e-04		ZMAT3	2e-04
	EPT1	1e-04		COPS7B	1e-04		GCH1	0e+00		EMP1	8e-04			PSME1	5e-04		ZNF138	3e-04
	EREG	0e+00		COPZ1	4e-04		GCNT2	9e-04		ENOPH1	0e+00			PSME2	0e+00		ZNF292	5e-04
	ERO1LB	1e-04		COQ6	7e-04		GGT5	5e-04		ENOSF1	0e+00			PTGER2	1e-04		ZNF33A	3e-04
	ETNK1	0e+00		COQ9	2e-04		GINM1	2e-04		EPRS	1e-04			PTGIR	1e-04		ZNF445	6e-04
	ETV7	0e+00		CORO2A	9e-04		GK	2e-04		EPS8	1e-04			PTPRE	9e-04		ZNF815P	8e-04
	EXOC8	8e-04		COX10-AS1	0e+00		GMPR	3e-04		ERCC2	0e+00			PVRL2	2e-04		ZNF883	1e-04
	EXOSC9	1e-04		COX18	4e-04		GPBP1	6e-04		ERCC8	7e-04			RAB12	3e-04
	F3	0e+00		COX5A	1e-04		GPBP1L1	3e-04		ERI3	1e-04			RAB24	1e-04
	FAM122C	0e+00		CPPED1	3e-04		GPD2	0e+00		ERLIN2	2e-04			RAB35	7e-04
	FAM126B	1e-04		CPSF1	9e-04		GPR107	3e-04		ERMP1	7e-04			RAB3GAP1	1e-04
	FAM129A	3e-04		CPSF3L	0e+00		GRAMD1A	0e+00		ERP27	4e-04			RAB8A	8e-04
	FAM132B	7e-04		CREB3L2	6e-04		GRAMD3	1e-04		ESYT1	6e-04			RAB8B	9e-04
	FAM160B1	8e-04		CRIPAK	0e+00		GRIN2D	1e-04		EVL	8e-04			RBCK1	4e-04
	FAM177A1	2e-04		CROCCP2	2e-04		GRINA	3e-04		EXOC4	2e-04			RBMS2	9e-04
	FAM20A	5e-04		CRTAP	9e-04		GRIPAP1	1e-04		EXOSC2	1e-04			RC3H2	2e-04
	FAM26F	0e+00		CRYZ	1e-04		GTF2B	7e-04		EXOSC5	4e-04			REXO1L2P	4e-04
	FAM32A	9e-04		CSE1L	8e-04		GTPBP1	8e-04		FADS2	4e-04			RICTOR	3e-04
	FAM46A	2e-04		CSRP2BP	1e-04		GTPBP2	1e-04		FAH	5e-04			RIT1	4e-04
	FAM49A	0e+00		CSTF1	1e-04		H1F0	0e+00		FAM105A	5e-04			RNF19B	9e-04
	FAM60A	1e-04		CSTF2	4e-04		H1FX	2e-04		FAM117B	3e-04			RNF213	1e-04
	FAM65B	6e-04		CTDSP1	8e-04		HAPLN3	3e-04		FAM127A	3e-04			RNF217	1e-04
	FAM69A	6e-04		CTDSPL	0e+00		HBP1	0e+00		FAM156A	5e-04			RNF31	1e-04
	FAM72A	2e-04		CTPS1	8e-04		HCK	1e-04		FAM168B	0e+00			RSAD2	2e-04
	FAM72B	3e-04		CTSD	6e-04		HCP5	3e-04		FAM173A	6e-04			RTCB	0e+00
	FARP2	5e-04		CUL9	2e-04		HDX	0e+00		FAM173B	3e-04			RTN4RL2	6e-04
	FBXO6	0e+00		CUTC	9e-04		HEATR6	7e-04		FAM178A	8e-04			RTP4	2e-04
	FBXO7	2e-04		CYB5B	5e-04		HEIH	5e-04		FAM185A	1e-04			SALL4	4e-04
	FEM1C	4e-04		CYB5R1	6e-04		HELB	8e-04		FAM20B	6e-04			SAMD4A	2e-04
	FERMT2	6e-04		CYB5RL	1e-04		HELZ2	0e+00		FAM213A	0e+00			SAMD9	0e+00
	FFAR3	8e-04		CYBRD1	2e-04		HERC5	1e-04		FAM96A	7e-04			SAMD9L	2e-04
	FKBP1B	0e+00		CYHR1	1e-04		HERC6	0e+00		FARP1	2e-04			SAT1	9e-04
	FKRP	7e-04		CYP2R1	4e-04		HERPUD2	1e-04		FARSA	8e-04			SCO2	6e-04
	FLJ32255	1e-04		CYP2S1	2e-04		HIAT1	5e-04		FARSB	0e+00			SECTM1	6e-04
	FLOT1	9e-04		CYP4V2	6e-04		HIST1H2BC	0e+00		FASTK	6e-04			SELO	8e-04
	FMNL2	4e-04		CYSLTR1	6e-04		HIST1H2BD	3e-04		FBL	2e-04			SEMA4D	3e-04
	FMR1	2e-04		DAB2	3e-04		HIST1H4I	6e-04		FBN2	8e-04			SEMA6B	6e-04
	FNIP2	9e-04		DAGLB	2e-04		HIST2H2BE	2e-04		FBP1	0e+00			SERPING1	3e-04
	FOSL1	4e-04		DARS	7e-04		HIVEP1	0e+00		FBXO45	1e-04			SERTAD1	7e-04
	FOXC1	5e-04		DBNDD2	3e-04		HIVEP2	0e+00		FDPS	2e-04			SGPP2	4e-04
	FPR2	1e-04		DBP	1e-04		HLA-A	1e-04		FDX1L	1e-04			SLC15A3	0e+00
	FSD1L	5e-04		DCAF4	6e-04		HLA-C	7e-04		FFAR4	0e+00			SLC25A21-AS1	0e+00
	FUT4	0e+00		DCAKD	1e-04		HLA-E	1e-04		FGFRL1	5e-04			SLC25A24	3e-04
	FYTTD1	0e+00		DCLRE1A	6e-04		HLA-F	1e-04		FH	6e-04			SLC25A25	8e-04
	GABPB1	1e-04		DCTPP1	8e-04		HLA-L	1e-04		FIS1	0e+00			SLC30A7	0e+00
	GADD45B	0e+00		DDB1	7e-04		HMGN2P46	8e-04		FITM2	0e+00			SLC35A4	6e-04
	GADD45G	1e-04		DDIAS	1e-04		HMGN4	1e-03		FKBP7	9e-04			SLC37A1	2e-04
	GALNT3	1e-04		DDX20	0e+00		HORMAD1	1e-04		FLII	9e-04			SLC41A2	2e-04
	GAREM	1e-04		DDX28	4e-04		HOXB2	0e+00		FLJ43681	7e-04			SMAD7	3e-04
	GATA5	9e-04		DDX55	6e-04		HPS5	0e+00		FLJ46906	1e-04			SMCR8	9e-04
	GBP1	0e+00		DEAF1	9e-04		HS3ST3B1	0e+00		FLYWCH2	2e-04			SMPD2	1e-04
	GBP2	0e+00		DEF6	1e-04		HSD11B1	5e-04		FN3KRP	2e-04			SMU1	1e-04
	GBP3	1e-04		DEF8	0e+00		HSD17B1	6e-04		FOCAD	0e+00			SNX10	9e-04
	GBP4	0e+00		DENND4C	2e-04		HSH2D	9e-04		FOXRED1	6e-04			SP100	9e-04
	GBP5	0e+00		DEPDC5	1e-04		HSPA13	1e-04		FRMD4A	5e-04			SP110	1e-04
	GCH1	0e+00		DEPTOR	1e-04		HSPA2	1e-04		FTSJ1	3e-04			SRF	1e-04
	GCLM	1e-04		DEXI	7e-04		ICAM1	1e-04		FXYD5	8e-04			SSB	1e-04
	GK	7e-04		DFFA	1e-04		IDO1	0e+00		GABARAP	9e-04			STAP1	2e-04
	GMEB1	2e-04		DHCR24	2e-04		IER3	0e+00		GALE	6e-04			STAT1	2e-04
	GMPR	1e-04		DHCR7	1e-04		IER5	2e-04		GALNT1	2e-04			STAT2	0e+00
	GNA13	5e-04		DHRS4L1	3e-04		IFI35	1e-04		GALNT11	4e-04			STAT3	2e-04
	GNB4	0e+00		DHX32	4e-04		IFI44	2e-04		GAN	4e-04			STAT5A	2e-04
	GOLT1B	0e+00		DHX35	0e+00		IFIH1	0e+00		GAS2L3	1e-04			STAU1	4e-04
	GOPC	3e-04		DIMT1	3e-04		IFIT1	2e-04		GAS5-AS1	6e-04			STX11	4e-04
	GPBP1	2e-04		DIP2A	1e-04		IFIT2	0e+00		GAS7	1e-03			TAP1	0e+00
	GPD2	2e-04		DIS3L	2e-04		IFIT3	3e-04		GATAD2A	8e-04			TAP2	2e-04
	GPR132	1e-04		DLG4	2e-04		IFIT5	2e-04		GATB	6e-04			TBX21	1e-04
	GPR161	0e+00		DNAJA3	8e-04		IFITM1	0e+00		GATM	2e-04			TDRD7	2e-04
	GPR180	0e+00		DNAJC10	9e-04		IFNAR2	4e-04		GBAS	2e-04			TFEC	2e-04
	GPR31	5e-04		DNHD1	1e-04		IL10RA	0e+00		GCLC	1e-04			TICAM1	1e-03
	GPR68	3e-04		DNM3	4e-04		IL15	9e-04		GCSHP3	0e+00			TINF2	2e-04
	GRAMD1A	0e+00		DNMT1	2e-04		IL15RA	0e+00		GFM1	2e-04			TJP1	9e-04
	GRAMD3	0e+00		DNMT3A	1e-04		IL18	1e-04		GGA2	0e+00			TLK2	8e-04
	GREM1	1e-03		DOCK2	1e-04		IL1A	6e-04		GGCT	2e-04			TMED5	0e+00
	GRIPAP1	0e+00		DOCK3	9e-04		IL20RB	1e-04		GGTA1P	1e-04			TMEM131	1e-03
	GSDMD	1e-04		DOK2	1e-04		IL2RA	0e+00		GHITM	1e-03			TMEM150B	9e-04
	GSTM3	1e-04		DOK3	1e-04		IL4I1	3e-04		GIGYF2	8e-04			TMEM219	2e-04
	GTF2B	0e+00		DPAGT1	2e-04		IL4R	0e+00		GINS1	1e-03			TMEM50A	1e-04
	GTF2E2	4e-04		DPH1	1e-04		IL7R	3e-04		GLMN	3e-04			TNFAIP3	9e-04
	GTPBP1	0e+00		DPH5	5e-04		IMPA1	1e-04		GLO1	9e-04			TNFAIP6	2e-04
	GTPBP2	1e-04		DPH7	2e-04		INSIG2	7e-04		GLOD4	4e-04			TNFSF10	4e-04
	HAPLN3	0e+00		DPY19L3	3e-04		INSL3	1e-04		GLRX5	5e-04			TNFSF13B	2e-04
	HBEGF	4e-04		DPY30	5e-04		IQSEC3	8e-04		GLTP	5e-04			TNIK	2e-04
	HBP1	2e-04		DRAM2	1e-04		IRAK2	0e+00		GNB1L	3e-04			TNIP2	3e-04
	HCAR3	1e-04		DTL	2e-04		IRAK4	5e-04		GNG7	2e-04			TNIP3	9e-04
	HDX	7e-04		DTNA	4e-04		IRF1	5e-04		GNL3L	7e-04			TNKS2	6e-04
	HEG1	1e-04		DTWD1	6e-04		IRF2	0e+00		GNPDA1	1e-04			TOR1AIP1	5e-04
	HEIH	6e-04		DUS2	2e-04		IRF4	6e-04		GOSR2	3e-04			TOR1B	0e+00
	HELB	1e-04		DUSP14	0e+00		IRF7	1e-04		GOT1	1e-04			TP53BP2	8e-04
	HELZ2	0e+00		DUSP7	0e+00		IRG1	4e-04		GPAM	0e+00			TPRA1	1e-04
	HERC5	2e-04		DVL2	0e+00		ISG15	0e+00		GPATCH2L	3e-04			TRADD	3e-04
	HERC6	0e+00		DYNLL2	1e-04		ISY1-RAB43	8e-04		GPD1L	1e-03			TRAF2	1e-04
	HERPUD2	1e-04		DYRK4	5e-04		ITGA1	3e-04		GPHN	6e-04			TRAFD1	0e+00
	HES4	1e-04		EEPD1	1e-04		ITGA2	9e-04		GPI	4e-04			TRIM21	1e-04
	HIATL1	0e+00		EFNA4	0e+00		ITGA5	6e-04		GPN1	3e-04			TRIM22	5e-04
	HIRA	1e-04		EGFL8	1e-04		ITGB8	0e+00		GPNMB	7e-04			TRIM56	2e-04
	HIST2H2BE	1e-04		EHMT2	2e-04		ITPR3	1e-04		GPR125	3e-04			TRIM69	7e-04
	HIVEP1	8e-04		EIF2S3	2e-04		JAK3	0e+00		GPS1	1e-04			TRIP4	5e-04
	HIVEP2	0e+00		EIF4B	3e-04		JMJD7-PLA2G4B	3e-04		GRAMD4	2e-04			TSPY3	9e-04
	HLA-DOB	9e-04		EIF4EBP1	8e-04		KANSL1L	9e-04		GRHPR	3e-04			TTLL10	6e-04
	HLA-E	2e-04		EIF4EBP2	1e-04		KCNJ2	0e+00		GSN	4e-04			TTTY15	5e-04
	HLA-F	2e-04		ELAVL1	3e-04		KDM2A	1e-04		GSPT1	0e+00			UBE2L6	0e+00
	HLA-L	4e-04		ELK3	8e-04		KDM5A	1e-04		GSR	6e-04			UBE2Z	7e-04
	HOMER1	1e-04		ELMO1	3e-04		KDM6A	2e-04		GTF3A	2e-04			UHRF1BP1	6e-04
	HS3ST3B1	0e+00		ELMOD2	0e+00		KDM7A	5e-04		GUF1	8e-04			UNC5C	4e-04
	HSH2D	0e+00		ELP2	2e-04		KEAP1	0e+00		H2AFY	8e-04			USP15	3e-04
	ICAM1	2e-04		ELP3	5e-04		KIAA0040	7e-04		HADH	3e-04			USP18	4e-04
	IDO1	0e+00		EME1	4e-04		KIAA0247	0e+00		HADHA	1e-04			USP25	3e-04
	IER2	3e-04		EMR4P	3e-04		KIAA1109	2e-04		HADHB	1e-04			USP30-AS1	3e-04
	IER3	1e-04		ENG	3e-04		KIAA1958	0e+00		HAMP	5e-04			VIM-AS1	8e-04
	IFI35	1e-04		ENGASE	9e-04		KIF1B	2e-04		HBS1L	2e-04			VPS37C	3e-04
	IFI44	5e-04		ENOSF1	1e-04		KL	4e-04		HCN2	7e-04			VRK2	7e-04
	IFIH1	0e+00		ENTPD1	5e-04		KLHDC7B	6e-04		HDLBP	0e+00			WDFY1	8e-04
	IFIT1	2e-04		EPHB6	7e-04		KLHL28	1e-04		HEATR1	8e-04			XAF1	7e-04
	IFIT2	0e+00		EPS15L1	0e+00		KPNA5	2e-04		HEATR2	8e-04			XRN1	1e-04
	IFIT3	4e-04		EPS8	8e-04		KRR1	9e-04		HEATR3	0e+00			YEATS2	5e-04
	IFIT5	2e-04		ERCC2	0e+00		KRTAP5-7	2e-04		HEATR5B	2e-04			ZCCHC10	8e-04
	IFITM1	1e-04		ERCC4	2e-04		KYNU	1e-04		HECTD2	7e-04			ZCCHC2	9e-04
	IFRD1	6e-04		ERF	7e-04		L3MBTL3	7e-04		HEXB	5e-04			ZNF277	7e-04
	IL10	1e-04		ERI3	1e-04		LAD1	2e-04		HGH1	3e-04			ZNF468	1e-04
	IL10RA	0e+00		ERP27	4e-04		LAMB1	1e-04		HHEX	1e-04			ZNFX1	1e-04
	IL15	1e-04		ESYT1	1e-04		LAMP3	1e-04		HIRIP3	8e-04
	IL15RA	0e+00		EVI2A	4e-04		LAP3	0e+00		HLA-DMA	7e-04
	IL1A	0e+00		EVI2B	9e-04		LARP7	2e-04		HLA-DMB	9e-04
	IL1B	2e-04		EXOC4	4e-04		LATS2	1e-03		HM13	6e-04
	IL27	0e+00		EXOSC2	1e-04		LGALS3BP	5e-04		HMOX2	6e-04
	IL2RA	0e+00		EXOSC7	3e-04		LHFP	0e+00		HNRNPAB	3e-04
	IL36G	1e-04		F8	5e-04		LILRA3	1e-04		HNRNPH1	2e-04
	IL36RN	2e-04		FADS1	0e+00		LILRA5	6e-04		HPCAL1	6e-04
	IL7R	2e-04		FADS2	4e-04		LILRB1	9e-04		HPGDS	0e+00
	IMPA1	1e-04		FAH	5e-04		LILRB4	9e-04		HS2ST1	2e-04
	INHBA	0e+00		FAM105A	0e+00		LIMK2	3e-04		HS3ST2	1e-04
	INO80D	7e-04		FAM111B	2e-04		LINC00346	1e-04		HSD17B10	6e-04
	INSIG2	3e-04		FAM114A1	1e-04		LINC00493	5e-04		HSD17B4	0e+00
	IRAK2	0e+00		FAM13A	4e-04		LINC00937	6e-04		HSP90AA1	7e-04
	IRAK4	0e+00		FAM168B	8e-04		LINC01137	2e-04		HSPD1	2e-04
	IRF1	0e+00		FAM172A	1e-04		LINC01268	1e-04		HTRA1	2e-04
	IRF2	0e+00		FAM173B	3e-04		LLGL1	2e-04		HTT	5e-04
	IRF4	0e+00		FAM178A	0e+00		LNPEP	4e-04		IARS	0e+00
	IRF7	0e+00		FAM185A	5e-04		LOC100128059	9e-04		IARS2	4e-04
	IRG1	2e-04		FAM198B	7e-04		LOC100287387	3e-04		IDH3G	6e-04
	ISCA1	1e-04		FAM199X	2e-04		LOC100996740	4e-04		IFT172	0e+00
	ISG15	0e+00		FAM200B	7e-04		LOC101927027	7e-04		IKBIP	4e-04
	ISY1-RAB43	0e+00		FAM206A	1e-04		LOC388692	1e-04		IKZF1	4e-04
	ITGA1	5e-04		FAM212B	6e-04		LOC401127	5e-04		ILF3	0e+00
	ITGB8	0e+00		FAM213B	1e-04		LOC644090	1e-04		ILVBL	5e-04
	ITIH4	0e+00		FAM214A	4e-04		LOC727993	8e-04		IMMT	9e-04
	ITPRIP	5e-04		FAM220A	3e-04		LOC731424	0e+00		IMPDH2	3e-04
	ITPRIPL2	2e-04		FAM228B	2e-04		LONRF1	9e-04		IPO11	9e-04
	JADE3	4e-04		FAM53C	9e-04		LOR	1e-04		IPO4	5e-04
	JAK2	0e+00		FAM63A	7e-04		LRP12	4e-04		IQCK	0e+00
	JAK3	1e-04		FAM86B2	4e-04		LSS	9e-04		ISYNA1	6e-04
	KANK1	4e-04		FAM86C2P	6e-04		LY6E	7e-04		ITGA6	7e-04
	KANSL1L	3e-04		FAM96A	1e-03		LYRM1	4e-04		ITGAM	7e-04
	KARS	2e-04		FAM98A	1e-04		LYSMD2	4e-04		ITGB1BP1	3e-04
	KCNS3	0e+00		FAM98C	9e-04		MAGED2	1e-04		ITGB2	7e-04
	KCNT1	7e-04		FARSA	0e+00		MAGEF1	2e-04		ITPK1	2e-04
	KDM6A	0e+00		FARSB	8e-04		MANBA	2e-04		JMJD8	7e-04
	KDM6B	2e-04		FASN	9e-04		MAP1LC3A	0e+00		KAT2A	1e-04
	KIAA0040	0e+00		FASTKD1	3e-04		MAP1LC3C	9e-04		KATNAL2	2e-04
	KIAA0226	0e+00		FBL	2e-04		MAP3K14-AS1	1e-04		KCNAB2	2e-04
	KIAA0247	4e-04		FBXL20	1e-04		MAP3K8	6e-04		KCNC4	4e-04
	KIAA1109	9e-04		FBXO21	6e-04		MARK3	5e-04		KCNJ5	3e-04
	KIAA1522	3e-04		FBXO22	2e-04		MAU2	7e-04		KCTD12	7e-04
	KIAA1958	1e-04		FBXO42	2e-04		MB21D1	1e-04		KDELR2	1e-04
	KIR2DL4	0e+00		FBXW8	3e-04		MB21D2	1e-04		KIAA0100	0e+00
	KLF5	3e-04		FCHO2	0e+00		MCL1	0e+00		KIAA0391	3e-04
	KLF6	3e-04		FDFT1	2e-04		MCOLN2	0e+00		KIAA0930	7e-04
	KLF9	2e-04		FDX1L	6e-04		MDK	5e-04		KIF2A	7e-04
	KLHL28	8e-04		FDXR	6e-04		MED13	4e-04		KLF4	6e-04
	KPNA1	2e-04		FES	3e-04		MED25	4e-04		KLHDC3	4e-04
	KPNA5	0e+00		FFAR4	3e-04		MEFV	4e-04		KLRG1	2e-04
	KYNU	2e-04		FGD4	1e-04		MEIS3P1	2e-04		LARP1B	9e-04
	L2HGDH	0e+00		FGD5	2e-04		MESDC1	1e-04		LARS	8e-04
	LACTB	6e-04		FGD5-AS1	2e-04		METTL14	0e+00		LAS1L	2e-04
	LAG3	0e+00		FHOD1	7e-04		MGC12916	0e+00		LASP1	1e-04
	LAMB1	0e+00		FITM2	4e-04		MIA3	8e-04		LDHD	9e-04
	LAMP3	0e+00		FKBP4	8e-04		MICALL1	6e-04		LDLRAD4	4e-04
	LAP3	0e+00		FLI1	2e-04		MICB	6e-04		LETM1	2e-04
	LATS2	3e-04		FLJ42627	1e-03		MIER1	5e-04		LGR4	0e+00
	LHFP	1e-04		FLJ43681	3e-04		MIER3	9e-04		LILRA2	4e-04
	LIG4	9e-04		FN3K	3e-04		MIRLET7I	1e-04		LILRB5	6e-04
	LILRA5	0e+00		FOXK2	1e-04		MKLN1	2e-04		LINC00339	9e-04
	LILRB1	2e-04		FOXO4	9e-04		MLLT11	2e-04		LINC00341	2e-04
	LILRB3	7e-04		FOXRED2	0e+00		MLLT6	1e-04		LINC01184	4e-04
	LIMK2	3e-04		FRAT2	7e-04		MMP14	0e+00		LOC100129461	2e-04
	LINC01137	2e-04		FRMD4A	6e-04		MN1	0e+00		LOC100129550	9e-04
	LINC01138	5e-04		FRMD4B	9e-04		MNDA	2e-04		LOC100130691	3e-04
	LINC01465	8e-04		FTCDNL1	8e-04		MOB1A	2e-04		LOC100506691	0e+00
	LINC-PINT	6e-04		FTSJ2	4e-04		MORC3	3e-04		LOC100996437	5e-04
	LITAF	6e-04		FUT10	1e-04		MOV10	2e-04		LOC102723701	5e-04
	LOC100128059	0e+00		FXN	1e-04		MPZL1	1e-04		LOC286437	9e-04
	LOC100287387	6e-04		GAB3	5e-04		MT1E	7e-04		LOC441204	0e+00
	LOC100506388	9e-04		GABARAP	4e-04		MT1F	0e+00		LOC90784	2e-04
	LOC100507460	6e-04		GABPB2	3e-04		MT1G	0e+00		LPL	0e+00
	LOC285300	1e-04		GAL3ST4	3e-04		MT1M	0e+00		LRPPRC	1e-04
	LOC400499	6e-04		GALNT7	5e-04		MT1X	2e-04		LRRC59	2e-04
	LOC644090	2e-04		GAPT	3e-04		MT2A	0e+00		LRRC75A-AS1	0e+00
	LOC653513	5e-04		GAS2L3	0e+00		MTF1	0e+00		LTA4H	4e-04
	LOC731424	0e+00		GAS5-AS1	3e-04		MTF2	1e-04		LTV1	0e+00
	LONRF1	6e-04		GAS7	8e-04		MTMR11	7e-04		LYPLA1	8e-04
	LRIF1	4e-04		GATSL2	7e-04		MTMR3	1e-03		LYPLAL1	1e-04
	LRRC3	0e+00		GDE1	7e-04		MUC1	0e+00		M1AP	2e-04
	LRRC3DN	0e+00		GDF15	4e-04		MX1	6e-04		MAGED1	1e-04
	LRRC59	1e-04		GDPD1	2e-04		MX2	3e-04		MANSC1	3e-04
	LSS	3e-04		GEMIN4	8e-04		MXD1	1e-04		MAP3K14	4e-04
	LYN	1e-03		GGA2	0e+00		MYH11	0e+00		MAPKAP1	5e-04
	LYRM4	4e-04		GIT1	3e-04		MYLIP	3e-04		MAPKAPK5	8e-04
	LYSMD2	8e-04		GLB1L	7e-04		MYO10	5e-04		MAPRE2	2e-04
	MAML2	0e+00		GLCE	2e-04		MYO1G	2e-04		MAZ	1e-04
	MAP1LC3A	3e-04		GLOD4	2e-04		MYPOP	6e-04		MBNL3	0e+00
	MAP3K8	1e-04		GLRX5	4e-04		N4BP1	1e-04		MBOAT1	1e-04
	MARCKSL1	4e-04		GLTP	6e-04		N4BP2L1	5e-04		MCAT	9e-04
	MAU2	6e-04		GMPS	9e-04		N4BP2L2	5e-04		MCM6	4e-04
	MB21D1	0e+00		GNAQ	3e-04		NAMPT	0e+00		MCUR1	2e-04
	MB21D2	0e+00		GNB1L	9e-04		NBPF15	9e-04		MDH1	2e-04
	MCL1	1e-04		GNPDA1	3e-04		NCF1B	7e-04		ME1	1e-04
	MCOLN2	0e+00		GOLGA8O	7e-04		NCOA1	3e-04		ME3	1e-04
	MED13	3e-04		GOLIM4	0e+00		NDEL1	7e-04		MEA1	8e-04
	MED13L	6e-04		GOT1	2e-04		NDP	2e-04		METTL23	1e-04
	MED17	5e-04		GPAM	2e-04		NEK8	5e-04		METTL7A	5e-04
	MED25	0e+00		GPATCH11	1e-04		NFE2L1	4e-04		MEX3B	4e-04
	MEFV	1e-04		GPR125	1e-04		NFE2L3	6e-04		MFN2	3e-04
	MESDC1	1e-04		GPR162	4e-04		NFIL3	2e-04		MFSD3	0e+00
	MFN1	0e+00		GPR34	0e+00		NFKB1	1e-04		MGAT4B	1e-04
	MGAT2	0e+00		GPR82	2e-04		NFKB2	1e-04		MGAT5	4e-04
	MGC12916	2e-04		GPRIN3	6e-04		NFKBIA	1e-04		MGC27345	2e-04
	MIA3	1e-04		GPS1	6e-04		NFKBIZ	2e-04		MGMT	2e-04
	MICB	0e+00		GRAMD4	1e-04		NID1	5e-04		MGST2	6e-04
	MIER1	1e-04		GRHPR	6e-04		NKG7	6e-04		MIPEP	7e-04
	MIER3	5e-04		GRK6	7e-04		NLRC5	0e+00		MIR2113	2e-04
	MIR155	0e+00		GSTCD	9e-04		NMI	2e-04		MIS12	1e-04
	MIR191	7e-04		GTF3C2	0e+00		NOL4L	1e-03		MKNK1	1e-04
	MIR637	0e+00		GTPBP3	7e-04		NOXRED1	9e-04		MLEC	1e-04
	MIRLET7E	1e-03		GUSBP3	9e-04		NR3C1	9e-04		MLST8	1e-04
	MIRLET7I	0e+00		GZF1	1e-04		NR4A2	3e-04		MMAB	0e+00
	MLLT6	1e-04		HADH	2e-04		NRSN2	7e-04		MMD	4e-04
	MMAA	3e-04		HAUS5	5e-04		NSRP1	1e-04		MOSPD2	2e-04
	MMP14	3e-04		HCN2	2e-04		NSUN3	1e-04		MPC1	0e+00
	MN1	1e-04		HDAC2	4e-04		NT5C3A	0e+00		MPC2	2e-04
	MNDA	1e-04		HDAC3	1e-04		NUS1	3e-04		MPI	0e+00
	MOB1A	4e-04		HDDC3	1e-04		NXT2	1e-04		MRPL11	0e+00
	MOB3C	1e-04		HDGFRP2	2e-04		OAS1	3e-04		MRPL12	1e-04
	MORC3	1e-04		HDLBP	1e-04		OAS3	8e-04		MRPL24	0e+00
	MOV10	0e+00		HEATR2	4e-04		OASL	0e+00		MRPL3	1e-04
	MPZL1	0e+00		HEATR5B	3e-04		ODF3B	8e-04		MRPL30	4e-04
	MRPL32	1e-04		HERC2P2	6e-04		OGFR	7e-04		MRPL34	7e-04
	MRPL44	8e-04		HERC2P3	1e-04		OGFRL1	3e-04		MRPL37	5e-04
	MSC	3e-04		HEXIM2	2e-04		OSER1	1e-04		MRPL51	5e-04
	MT1DP	9e-04		HGH1	2e-04		OSM	0e+00		MRPS15	1e-04
	MT1G	3e-04		HHEX	0e+00		OTUD1	0e+00		MRPS16	1e-04
	MT1M	0e+00		HIST1H1C	4e-04		OTUD5	0e+00		MRPS17	8e-04
	MT2A	2e-04		HIST1H2AE	6e-04		OTUD7B	2e-04		MRPS21	7e-04
	MTHFD2	0e+00		HIST1H2AK	6e-04		P2RX4	1e-04		MRPS34	1e-04
	MUC1	1e-04		HIST1H3E	7e-04		PALM2-AKAP2	3e-04		MS4A6A	3e-04
	MUSTN1	0e+00		HIST1H3I	1e-04		PANX1	2e-04		MSH5	9e-04
	MVB12B	4e-04		HIST1H4D	2e-04		PAPOLG	1e-04		MSR1	8e-04
	MX1	6e-04		HIST1H4J	6e-04		PARP10	1e-03		MTAP	0e+00
	MX2	0e+00		HLA-DMB	2e-04		PARP12	4e-04		MTCH2	5e-04
	MYD88	4e-04		HLCS	9e-04		PARP14	7e-04		MTMR12	7e-04
	MYO10	2e-04		HLTF	3e-04		PARP9	2e-04		MTOR	1e-04
	MYO1G	1e-04		HMBOX1	1e-03		PCGF2	2e-04		MTPAP	8e-04
	N4BP1	0e+00		HMBS	1e-04		PCGF5	9e-04		MUM1	2e-04
	N4BP2L1	2e-04		HMG20A	0e+00		PCNX	1e-04		MXD4	3e-04
	NAMPT	0e+00		HMGCR	1e-04		PDCD1LG2	2e-04		MYO1D	3e-04
	NAPA	3e-04		HMGN2	0e+00		PDE4DIP	3e-04		NAA10	1e-04
	NBN	0e+00		HMOX2	9e-04		PDE6D	6e-04		NAA16	7e-04
	NCF1	0e+00		HOMER3	3e-04		PFN2	2e-04		NAA20	0e+00
	NCF1B	1e-04		HOXA1	7e-04		PHACTR4	8e-04		NACC2	1e-04
	NCF1C	6e-04		HPCAL1	6e-04		PHF1	3e-04		NANP	3e-04
	NCOA1	1e-04		HPS4	5e-04		PHF11	1e-04		NARS	2e-04
	NDEL1	4e-04		HS3ST1	6e-04		PHF8	1e-04		NARS2	2e-04
	NDP	7e-04		HSD17B4	2e-04		PHIP	1e-04		NBEA	2e-04
	NDUFA9	1e-04		HSD17B7P2	2e-04		PIGB	7e-04		NBPF1	1e-04
	NDUFC1	2e-04		HSPA14	7e-04		PILRA	1e-04		NCAPH	0e+00
	NDUFC2-KCTD14	1e-04		HYAL2	3e-04		PIM3	5e-04		NCOR2	4e-04
	NEK7	0e+00		ICMT	7e-04		PIP4K2C	2e-04		NDC1	3e-04
	NEURL3	1e-04		IER5L	1e-04		PKN2	8e-04		NDC80	6e-04
	NFE2L3	1e-04		IFNGR1	0e+00		PLAGL2	0e+00		NDRG3	2e-04
	NFKB1	0e+00		IFRD2	7e-04		PLD1	1e-04		NDUFA12	1e-04
	NFKB2	2e-04		IFT122	4e-04		PLEKHA4	5e-04		NDUFAB1	7e-04
	NFKBIA	1e-04		IFT172	1e-04		PLEKHB1	6e-04		NDUFAF6	6e-04
	NFKBIZ	1e-04		IFT88	1e-04		PLEKHG3	1e-04		NDUFB7	2e-04
	NID1	8e-04		IGIP	1e-04		PLEKHM3	0e+00		NDUFS1	8e-04
	NINJ1	8e-04		IL17RA	3e-04		PLEKHN1	4e-04		NDUFS5	3e-04
	NKD1	1e-04		ILF3	4e-04		PLSCR1	0e+00		NDUFV1	8e-04
	NKX3-1	1e-03		IMPDH2	6e-04		PM20D2	2e-04		NDUFV3	0e+00
	NLRC5	0e+00		INAFM2	9e-04		PML	2e-04		NELFCD	6e-04
	NMI	0e+00		ING2	3e-04		PNPLA1	3e-04		NFATC2	4e-04
	NOD1	7e-04		ING4	2e-04		PNPT1	4e-04		NFIA	4e-04
	NOD2	1e-04		INIP	4e-04		PNRC1	0e+00		NHP2	1e-04
	NPTN	2e-04		INPP4A	2e-04		POGZ	2e-04		NHP2L1	6e-04
	NR4A2	4e-04		INPP5B	0e+00		POLDIP3	2e-04		NHSL2	2e-04
	NR4A3	1e-04		INPPL1	8e-04		POLI	1e-04		NIN	2e-04
	NRBP1	5e-04		INTS10	1e-04		PPA1	1e-04		NME1-NME2	2e-04
	NRP2	7e-04		INTS4	3e-04		PPAPDC2	1e-04		NNT	2e-04
	NRSN2-AS1	5e-04		INTU	0e+00		PPM1B	5e-04		NOL10	2e-04
	NSUN3	1e-04		IPO9	8e-04		PPM1K	8e-04		NOL9	5e-04
	NT5C2	4e-04		IQCK	0e+00		PPP1R18	4e-04		NOLC1	3e-04
	NT5C3A	0e+00		ISCU	6e-04		PPP1R1A	2e-04		NOP16	9e-04
	NUB1	0e+00		ITFG2	3e-04		PPP2R4	6e-04		NOP58	1e-04
	NUDCD1	0e+00		KANK2	7e-04		PPP3CC	0e+00		NPM3	1e-04
	NUP160	1e-03		KAT2A	3e-04		PPP4R1L	1e-03		NRGN	1e-03
	NUPR1	4e-04		KATNAL2	2e-04		PPP6R2	3e-04		NSMAF	4e-04
	NXF1	4e-04		KATNB1	5e-04		PRKCH	8e-04		NUBPL	4e-04
	NXT2	3e-04		KBTBD6	3e-04		PRKD2	1e-04		NUCKS1	2e-04
	OAS1	4e-04		KCNAB2	7e-04		PROCR	7e-04		NUDT17	2e-04
	OAS3	7e-04		KCTD2	4e-04		PRPF3	3e-04		NUDT19	2e-04
	OASL	0e+00		KDELR2	5e-04		PSMA4	8e-04		NUDT5	1e-03
	ODF2L	6e-04		KHK	2e-04		PSMA6	2e-04		NUP188	3e-04
	OFD1	1e-03		KHSRP	6e-04		PSMB8	7e-04		NUP210	0e+00
	OGFR	0e+00		KIAA0141	7e-04		PSMB9	0e+00		OAT	0e+00
	OGFRL1	2e-04		KIAA0196	2e-04		PSME1	8e-04		OBFC1	1e-04
	OPTN	2e-04		KIAA0430	1e-04		PSME2	7e-04		OCSTAMP	3e-04
	ORAI2	6e-04		KIAA0586	1e-04		PSTPIP2	1e-04		OGG1	9e-04
	OSM	0e+00		KIAA1328	8e-04		PTAFR	4e-04		OIP5-AS1	2e-04
	OTUD4	6e-04		KIAA1598	1e-04		PTGER2	0e+00		OLA1	5e-04
	OTUD5	0e+00		KIAA1919	0e+00		PTGER4	1e-04		OPHN1	1e-04
	P2RX4	3e-04		KIF16B	4e-04		PTGES	0e+00		OPRL1	5e-04
	P2RX7	1e-04		KIF27	3e-04		PTGIR	2e-04		ORC5	5e-04
	P2RY6	1e-03		KIF2A	8e-04		PTGS2	1e-04		OSBPL3	1e-04
	PAIP1	8e-04		KIZ	8e-04		PTPN1	1e-04		OSGEPL1	3e-04
	PALM2-AKAP2	4e-04		KLC4	1e-03		PTPN2	0e+00		OXA1L	1e-04
	PANK2	3e-04		KLF16	4e-04		PVRL2	0e+00		OXNAD1	4e-04
	PANX1	0e+00		KLF2	6e-04		RAB24	0e+00		P2RY8	3e-04
	PAPD5	4e-04		KLHDC2	1e-04		RAB2B	5e-04		PABPC4	0e+00
	PAPD7	1e-04		KLHDC3	1e-04		RAB34	7e-04		PAICS	3e-04
	PAPOLG	7e-04		KLHL22	2e-04		RAB5A	3e-04		PAK1	4e-04
	PARP10	2e-04		KLHL36	4e-04		RAB8B	7e-04		PAK1IP1	6e-04
	PARP11	1e-04		KLRG1	5e-04		RABAC1	7e-04		PALB2	7e-04
	PARP12	3e-04		KNOP1	3e-04		RAF1	1e-04		PANK1	1e-04
	PARP14	4e-04		KRBA1	2e-04		RAP2C	1e-04		PAQR5	6e-04
	PARP15	1e-04		LAMB2	2e-04		RAPGEF2	3e-04		PARK7	4e-04
	PARP9	3e-04		LAMTOR1	7e-04		RARRES3	2e-04		PARL	3e-04
	PAX5	0e+00		LAS1L	1e-04		RAX	9e-04		PARVB	3e-04
	PCGF5	4e-04		LAT2	1e-04		RBM23	8e-04		PCCA	4e-04
	PCNX	8e-04		LCLAT1	1e-04		RBM34	3e-04		PCSK6	9e-04
	PDE4DIP	6e-04		LDB1	2e-04		RBM43	1e-03		PCYOX1	3e-04
	PDGFB	1e-04		LDLRAD4	6e-04		RBMS1	0e+00		PCYOX1L	1e-04
	PDGFRL	0e+00		LDOC1L	8e-04		RBMS2	9e-04		PCYT2	1e-04
	PELI1	2e-04		LETMD1	1e-04		RC3H2	1e-04		PDCD11	3e-04
	PFKFB3	2e-04		LGR4	0e+00		RCAN2	5e-04		PDDC1	3e-04
	PHACTR2	0e+00		LHX4-AS1	6e-04		RDX	8e-04		PDE3B	5e-04
	PHACTR4	2e-04		LIAS	3e-04		RELA	4e-04		PDHA1	4e-04
	PHF11	4e-04		LILRB5	4e-04		RELB	1e-04		PDIA6	1e-03
	PHLDA2	1e-04		LINC00266-1	8e-04		RHEBL1	2e-04		PDK3	9e-04
	PI4K2B	0e+00		LINC00920	6e-04		RIC1	8e-04		PDSS2	8e-04
	PIM3	1e-04		LINC01184	1e-04		RICTOR	1e-04		PDXK	3e-04
	PIWIL4	9e-04		LINC01278	1e-04		RIN1	2e-04		PDXP	1e-04
	PKN2	5e-04		LOC100129461	2e-04		RIPK1	3e-04		PDZD11	9e-04
	PKN2-AS1	1e-03		LOC100129550	9e-04		RIPK2	0e+00		PEMT	4e-04
	PLA1A	8e-04		LOC100130691	1e-04		RND3	2e-04		PEPD	4e-04
	PLA2G4A	3e-04		LOC100133130	3e-04		RNF144B	0e+00		PER3	0e+00
	PLAGL1	6e-04		LOC100133315	6e-04		RNF19B	0e+00		PFAS	1e-04
	PLAGL2	2e-04		LOC100287934	8e-04		RNF217	1e-04		PFKFB2	0e+00
	PLEK	4e-04		LOC100505592	8e-04		RNF31	7e-04		PGAM5	2e-04
	PLEKHA4	7e-04		LOC100506585	6e-04		RNF41	4e-04		PGM2	1e-04
	PLEKHG3	7e-04		LOC100506634	2e-04		RSAD2	2e-04		PGP	5e-04
	PLEKHO1	0e+00		LOC100506691	0e+00		RSBN1	1e-04		PHB	1e-04
	PLGRKT	1e-04		LOC100506804	2e-04		RSF1	0e+00		PHKA2	6e-04
	PLK3	2e-04		LOC100507487	2e-04		RSPRY1	0e+00		PHTF2	4e-04
	PLS3	1e-04		LOC100507577	7e-04		RTCB	7e-04		PI4KA	0e+00
	PLSCR1	1e-04		LOC101928020	2e-04		RTP4	1e-04		PI4KAP2	1e-04
	PLSCR4	5e-04		LOC101928780	7e-04		RUNDC1	0e+00		PIAS2	3e-04
	PMAIP1	0e+00		LOC102606465	6e-04		RUNX2	0e+00		PIGK	2e-04
	PML	0e+00		LOC103344931	8e-04		RYBP	1e-04		PIGN	7e-04
	PNPT1	0e+00		LOC113230	1e-04		SAMD9	0e+00		PIK3R6	8e-04
	PNRC1	0e+00		LOC220729	0e+00		SAMD9L	3e-04		PIP4K2B	3e-04
	POGLUT1	5e-04		LOC257396	3e-04		SAMSN1	1e-04		PITRM1	0e+00
	POLA2	1e-04		LOC400590	4e-04		SAP18	8e-04		PKI55	5e-04
	POLR3D	8e-04		LOC441204	0e+00		SAP30BP	1e-03		PLA2G15	1e-04
	POMP	2e-04		LOC644794	6e-04		SAV1	6e-04		PLCB2	2e-04
	PPA1	1e-04		LOC646719	2e-04		SBF2	1e-04		PLCG2	2e-04
	PPM1K	0e+00		LOC730020	0e+00		SBNO2	5e-04		PLCXD1	2e-04
	PPP1R15A	0e+00		LOC730102	2e-04		SCARB2	7e-04		PLEKHB2	4e-04
	PPP1R18	9e-04		LPAR5	5e-04		SCLT1	4e-04		PLTP	0e+00
	PPP2R2A	0e+00		LPCAT4	2e-04		SCO2	1e-04		PMFBP1	5e-04
	PPP3CC	0e+00		LRPPRC	7e-04		SCYL2	9e-04		PMM2	5e-04
	PPP4R2	9e-04		LRRC25	2e-04		SCYL3	3e-04		PMPCA	3e-04
	PRDM1	0e+00		LRRC37A	3e-04		SDE2	5e-04		PNPLA3	2e-04
	PRICKLE1	6e-04		LRRC6	4e-04		SDF2	3e-04		PNPLA4	2e-04
	PRKAG2	1e-03		LSM12	3e-04		SECISBP2L	2e-04		POLD1	1e-04
	PRKD2	5e-04		LSM6	8e-04		SELM	2e-04		POLD2	0e+00
	PRKX	4e-04		LTA4H	0e+00		SEMA4D	2e-04		POLDIP2	0e+00
	PRLR	1e-04		LTB4R	9e-04		SERPINB1	9e-04		POLG	8e-04
	PRPF3	0e+00		LYL1	3e-04		SERPINB9	3e-04		POLR1A	3e-04
	PRRG1	3e-04		LYRM7	4e-04		SERPING1	0e+00		POLR1C	7e-04
	PSG4	4e-04		MAEA	4e-04		SERTAD1	2e-04		POLR1E	3e-04
	PSMA2	1e-04		MAF	5e-04		SESN2	0e+00		POLR2E	1e-04
	PSMA3	4e-04		MAML3	7e-04		SESTD1	1e-04		POLR2I	4e-04
	PSMA4	0e+00		MAN2A2	4e-04		SGCA	7e-04		POLR2L	9e-04
	PSMA5	8e-04		MAP3K1	1e-04		SGPP1	5e-04		POLR3H	8e-04
	PSMA6	0e+00		MAP3K12	0e+00		SH3PXD2B	9e-04		PON2	0e+00
	PSMB8	0e+00		MAP3K14	4e-04		SHOC2	7e-04		PPARG	1e-04
	PSMB9	1e-04		MAP3K2	5e-04		SIGLEC14	1e-04		PPAT	1e-03
	PSME2	0e+00		MAP3K3	2e-04		SIK3	0e+00		PPIA	0e+00
	PSMG2	9e-04		MAP3K4	4e-04		SIPA1L1	1e-04		PPIH	5e-04
	PSPC1	1e-04		MAP7D3	5e-04		SLAMF1	0e+00		PPIP5K1	1e-04
	PSTPIP2	0e+00		MAPK14	2e-04		SLC16A11	9e-04		PPIP5K2	3e-04
	PTGER2	4e-04		MAPKAP1	2e-04		SLC1A2	8e-04		PPM1F	1e-04
	PTGIR	2e-04		MAPRE2	4e-04		SLC25A28	2e-04		PPP1R7	1e-04
	PTGS2	0e+00		MARVELD1	7e-04		SLC2A6	2e-04		PPP2R1A	8e-04
	PTPN2	0e+00		MAST3	2e-04		SLC30A1	3e-04		PPP5C	4e-04
	PTPRE	3e-04		MAZ	0e+00		SLC31A2	2e-04		PPT1	6e-04
	PTPRJ	5e-04		MBLAC2	4e-04		SLC35D2	2e-04		PRADC1	0e+00
	PTRF	1e-04		MBNL2	1e-04		SLC35E3	8e-04		PREPL	0e+00
	PTX3	3e-04		MBNL3	1e-04		SLC36A4	2e-04		PRKACB	6e-04
	PVRL2	0e+00		MCAT	2e-04		SLC38A5	2e-04		PRKAR2A	0e+00
	PVRL3	9e-04		MCM5	3e-04		SLC41A2	1e-04		PRKCA	2e-04
	PXDC1	7e-04		MCM6	8e-04		SLCO3A1	9e-04		PRKCB	4e-04
	RAB12	1e-04		MCM7	5e-04		SLED1	7e-04		PRKCSH	6e-04
	RAB13	1e-03		MCOLN1	1e-04		SLFN12	5e-04		PRKDC	5e-04
	RAB24	3e-04		MDH1	5e-04		SLU7	4e-04		PRKRIR	1e-04
	RAB29	5e-04		MDM1	0e+00		SMAP2	0e+00		PRNP	4e-04
	RAB3GAP1	0e+00		ME1	0e+00		SMCHD1	5e-04		PROSC	0e+00
	RAB8B	0e+00		MEAF6	0e+00		SMCR8	3e-04		PRPF8	2e-04
	RAB9A	8e-04		MED22	2e-04		SMG8	4e-04		PRR11	9e-04
	RABGAP1L	4e-04		MEF2D	3e-04		SMURF1	3e-04		PRRC1	1e-04
	RAD9A	5e-04		MEGF9	2e-04		SNX10	4e-04		PSKH1	1e-04
	RALB	1e-04		MERTK	1e-04		SNX14	5e-04		PSMG1	6e-04
	RAP2C	6e-04		METTL17	8e-04		SNX20	1e-04		PSPH	0e+00
	RAPGEF2	0e+00		METTL21A	0e+00		SOAT1	1e-03		PTBP2	8e-04
	RARRES3	1e-04		METTL23	3e-04		SOCS1	4e-04		PTDSS1	3e-04
	RBCK1	1e-04		METTL5	2e-04		SOCS3	1e-04		PTGS1	3e-04
	RBM17	1e-03		METTL7A	0e+00		SOD2	1e-04		PTPLAD1	3e-04
	RBM34	3e-04		MFF	5e-04		SP100	6e-04		PTPLB	0e+00
	RBM43	2e-04		MFN2	9e-04		SP110	1e-04		PWWP2B	5e-04
	RBM7	6e-04		MFNG	0e+00		SP140	0e+00		PXMP4	8e-04
	RBMS1	1e-03		MFSD5	7e-04		SPATC1	1e-04		PYCRL	2e-04
	RBMS2	1e-04		MGC27345	1e-04		SPG20	4e-04		QARS	1e-04
	RC3H1	0e+00		MGST2	1e-04		SPPL2A	8e-04		QDPR	1e-04
	RCN1	1e-04		MICALCL	5e-04		SRF	6e-04		QPRT	0e+00
	RELA	0e+00		MID1IP1	0e+00		SRI	8e-04		RAB32	1e-04
	RELB	4e-04		MIEF1	3e-04		SSTR2	1e-04		RAB42	5e-04
	RFTN1	1e-04		MIEF2	6e-04		ST3GAL1	1e-04		RABEP1	1e-04
	RHBDF2	8e-04		MIR3934	1e-04		ST3GAL2	3e-04		RAD50	1e-04
	RICTOR	0e+00		MKL2	0e+00		STAG2	2e-04		RANBP2	5e-04
	RIMKLB	5e-04		MKNK1	1e-04		STAMBP	6e-04		RAP1A	8e-04
	RIN2	9e-04		MKNK2	0e+00		STAP1	3e-04		RAP1GDS1	5e-04
	RIPK1	3e-04		MKS1	2e-04		STAT1	5e-04		RAP2B	1e-04
	RIPK2	0e+00		MLEC	5e-04		STAT2	2e-04		RASSF2	7e-04
	RNF11	4e-04		MLXIP	1e-04		STAT3	1e-04		RBM28	7e-04
	RNF114	3e-04		MMAB	5e-04		STAT4	0e+00		REEP6	1e-03
	RNF122	6e-04		MMS19	2e-04		STAU1	0e+00		RENBP	3e-04
	RNF144B	2e-04		MNS1	1e-03		STK17A	1e-04		REPS2	9e-04
	RNF149	3e-04		MOCS2	1e-04		STOM	0e+00		REXO2	2e-04
	RNF19A	1e-04		MORN4	4e-04		STRN3	2e-04		RFC2	1e-03
	RNF19B	0e+00		MOSPD1	9e-04		STX11	3e-04		RHOBTB1	3e-04
	RNF213	1e-04		MOSPD2	4e-04		STX17	6e-04		RHOBTB2	4e-04
	RNF217	4e-04		MPC2	2e-04		STXBP3	1e-04		RNASET2	1e-04
	RNF24	6e-04		MPI	1e-04		SUGP1	6e-04		RNF125	2e-04
	RNF31	1e-04		MPP1	4e-04		SUPT5H	1e-04		RNF130	1e-04
	RP2	0e+00		MPRIP	9e-04		SWT1	5e-04		RNF14	3e-04
	RRAGC	1e-04		MPST	1e-03		SYF2	3e-04		RNF166	4e-04
	RRBP1	4e-04		MPV17	4e-04		SYMPK	8e-04		RNFT2	7e-04
	RSAD2	2e-04		MRI1	9e-04		SZRD1	6e-04		ROGDI	4e-04
	RSBN1L	0e+00		MRPL12	4e-04		TAGAP	1e-03		RPL10A	8e-04
	RTCB	0e+00		MRPL2	0e+00		TANK	0e+00		RPL13AP5	1e-04
	RTP4	0e+00		MRPL30	1e-04		TAP1	0e+00		RPL14	7e-04
	RUNX1T1	0e+00		MRPL34	1e-04		TAP2	1e-04		RPL19	3e-04
	RUNX2	1e-04		MRPL37	3e-04		TBC1D22B	4e-04		RPL22L1	6e-04
	RUNX3	1e-04		MRPL4	7e-04		TBC1D9	0e+00		RPL35	7e-04
	RUSC1	9e-04		MRPL51	6e-04		TBK1	0e+00		RPL5	1e-04
	RUSC1-AS1	5e-04		MRPL55	7e-04		TDRD7	0e+00		RPL6	2e-04
	SAMD4A	4e-04		MRPS11	2e-04		TECPR2	3e-04		RPLP0	3e-04
	SAMD4B	6e-04		MRPS15	8e-04		TESPA1	3e-04		RPP30	7e-04
	SAMD9	0e+00		MRPS16	0e+00		TFIP11	0e+00		RPRD1A	2e-04
	SAMD9L	2e-04		MRPS18B	6e-04		TGIF1	7e-04		RPS15	0e+00
	SAMSN1	2e-04		MRPS21	3e-04		THEMIS2	5e-04		RPS23	0e+00
	SAP18	3e-04		MRPS27	2e-04		TLE4	3e-04		RPS26	6e-04
	SAV1	1e-04		MRPS34	4e-04		TLK2	1e-04		RPS3A	1e-04
	SCAPER	3e-04		MRTO4	4e-04		TLR3	8e-04		RPS5	1e-04
	SCARB2	2e-04		MS4A4A	1e-04		TLR8	2e-04		RPS6KA2	2e-04
	SCO1	1e-04		MSH2	1e-04		TMEM123	9e-04		RPS6KA4	2e-04
	SCO2	1e-04		MTA1	0e+00		TMEM150B	1e-04		RPS6KB2	0e+00
	SCYL3	1e-04		MTAP	0e+00		TMEM167B	9e-04		RPS8	9e-04
	SEC24A	6e-04		MTERF4	0e+00		TMEM171	0e+00		RRAGD	0e+00
	SEC24D	4e-04		MTFMT	3e-04		TMEM50A	0e+00		RREB1	2e-04
	SEMA3C	1e-03		MTHFR	1e-04		TMEM60	7e-04		RRP12	5e-04
	SEMA4D	6e-04		MTMR12	2e-04		TMF1	9e-04		RSAD1	2e-04
	SERPINB1	5e-04		MTSS1	4e-04		TMSB10	6e-04		RUVBL2	9e-04
	SERPINB2	4e-04		MUM1	0e+00		TNFAIP3	1e-04		RXRA	4e-04
	SERPINB9	0e+00		MVK	7e-04		TNFAIP6	0e+00		S100A16	4e-04
	SERPINB9P1	5e-04		MXI1	8e-04		TNFRSF10A	9e-04		SAAL1	2e-04
	SERPING1	0e+00		MYBL2	7e-04		TNFSF10	1e-04		SACS	5e-04
	SESTD1	2e-04		MYC	2e-04		TNFSF9	1e-04		SAMHD1	5e-04
	SGPP2	2e-04		MYO15B	2e-04		TNIK	4e-04		SAMM50	2e-04
	SHC1	7e-04		MYO7A	0e+00		TNIP1	0e+00		SC5D	0e+00
	SIAH2	0e+00		NAA10	5e-04		TNIP2	3e-04		SCAI	5e-04
	SIK3	0e+00		NAA16	0e+00		TNIP3	1e-04		SCAMP2	9e-04
	SLAMF1	0e+00		NAA40	0e+00		TNRC6A	0e+00		SCARB1	1e-04
	SLC1A3	4e-04		NABP2	8e-04		TOM1	7e-04		SCD	3e-04
	SLC25A28	0e+00		NACC2	4e-04		TOR1A	5e-04		SCP2	1e-04
	SLC25A37	0e+00		NAIP	0e+00		TOR1AIP1	1e-04		SDHB	5e-04
	SLC2A12	2e-04		NAPEPLD	0e+00		TOR1B	0e+00		SDHC	2e-04
	SLC2A6	2e-04		NARS	7e-04		TRAF1	2e-04		SEC13	4e-04
	SLC30A1	6e-04		NARS2	1e-04		TRAF3IP2	1e-04		SEH1L	8e-04
	SLC30A7	3e-04		NAT6	5e-04		TRAFD1	3e-04		SERBP1	1e-04
	SLC31A2	3e-04		NBAS	9e-04		TRANK1	4e-04		SERINC5	0e+00
	SLC37A1	6e-04		NBEA	1e-03		TRIM22	1e-04		SETD7	0e+00
	SLC38A5	3e-04		NBEAL2	7e-04		TRIM38	4e-04		SETD8	1e-03
	SLC41A2	1e-04		NBPF1	0e+00		TRIM56	1e-04		SETDB2	6e-04
	SLCO3A1	0e+00		NCBP1	9e-04		TRIM62	4e-04		SFXN2	0e+00
	SLCO5A1	7e-04		NCF4	1e-03		TRIM69	7e-04		SFXN5	9e-04
	SLFN12	8e-04		NCKAP5L	1e-04		TRIP10	7e-04		SGK1	7e-04
	SLFN5	0e+00		NCL	1e-03		TRMT1L	3e-04		SH3RF1	3e-04
	SMARCA5	1e-04		NDRG3	3e-04		TRPC4AP	2e-04		SH3RF3	0e+00
	SMPD2	9e-04		NDUFA6	8e-04		TSEN34	2e-04		SH3YL1	0e+00
	SMU1	6e-04		NDUFAF6	0e+00		TSFM	5e-04		SHPK	9e-04
	SMURF1	4e-04		NDUFAF7	4e-04		TUFT1	4e-04		SIAE	8e-04
	SNIP1	0e+00		NDUFB9	0e+00		TXLNG	6e-04		SKAP2	7e-04
	SNORA9	9e-04		NDUFS3	1e-04		TXN	9e-04		SKIV2L2	9e-04
	SNX7	6e-04		NDUFV3	3e-04		UBE2D1	1e-04		SLC12A2	4e-04
	SOCS1	0e+00		NEMF	9e-04		UBE2L6	0e+00		SLC16A5	7e-04
	SOCS3	0e+00		NEURL4	7e-04		UBE2Q1	7e-04		SLC17A9	1e-04
	SOD2	1e-04		NFATC1	3e-04		UBE2S	2e-04		SLC1A5	4e-04
	SP100	5e-04		NFIA	6e-04		UBR1	6e-04		SLC23A2	0e+00
	SP110	0e+00		NFIC	1e-04		UBR4	4e-04		SLC25A1	0e+00
	SP140	3e-04		NHLRC1	1e-04		UGCG	1e-03		SLC25A11	8e-04
	SP140L	0e+00		NHSL2	2e-04		UGP2	1e-04		SLC25A13	4e-04
	SP2	8e-04		NIF3L1	0e+00		ULK2	0e+00		SLC25A15	5e-04
	SPATA13	8e-04		NIN	1e-03		UPK3B	0e+00		SLC25A16	0e+00
	SPATS2L	8e-04		NIPAL2	8e-04		USP11	4e-04		SLC25A3	1e-04
	SPG20	1e-04		NIPSNAP1	5e-04		USP15	1e-04		SLC25A39	1e-04
	SPHK1	6e-04		NISCH	1e-04		USP18	2e-04		SLC25A43	8e-04
	SPPL2A	4e-04		NKRF	6e-04		USP6NL	8e-04		SLC25A46	2e-04
	SPSB1	6e-04		NLRC4	0e+00		UXS1	9e-04		SLC25A5	0e+00
	SPTBN5	2e-04		NLRP12	0e+00		VAMP5	1e-04		SLC25A51	4e-04
	SRF	5e-04		NMD3	1e-04		VCPIP1	1e-03		SLC27A1	1e-04
	SSB	0e+00		NMNAT1	8e-04		VEGFA	1e-04		SLC28A3	2e-04
	SSTR2	0e+00		NMT1	0e+00		VEZF1	6e-04		SLC2A8	3e-04
	ST3GAL4	2e-04		NOA1	2e-04		VMO1	0e+00		SLC35B1	8e-04
	STAP1	0e+00		NOL9	7e-04		VPS33B	2e-04		SLC37A2	0e+00
	STARD5	0e+00		NOP14	7e-04		VPS37C	2e-04		SLC38A6	6e-04
	STAT1	6e-04		NOP56	3e-04		VRK2	7e-04		SLC39A10	3e-04
	STAT2	0e+00		NPL	1e-04		WASL	2e-04		SLC39A3	2e-04
	STAT3	0e+00		NPM3	0e+00		WDR48	1e-04		SLC45A3	1e-04
	STAT4	0e+00		NPRL2	5e-04		WFDC21P	0e+00		SLC46A1	2e-04
	STAT5A	5e-04		NPRL3	3e-04		WNT5A	1e-04		SLC48A1	0e+00
	STAU1	0e+00		NR2C1	2e-04		WTAP	0e+00		SLC6A6	6e-04
	STK17A	2e-04		NR2F6	1e-04		XAF1	3e-04		SLC7A1	0e+00
	STK26	0e+00		NSD1	9e-04		XKR8	4e-04		SLC7A6	6e-04
	STK4	4e-04		NSDHL	2e-04		XRN1	1e-04		SLC9A7	5e-04
	STK40	1e-03		NSFL1C	1e-04		YEATS2	2e-04		SLFN11	3e-04
	STOM	1e-04		NT5DC2	3e-04		ZBTB10	0e+00		SMARCC1	6e-04
	STX11	0e+00		NUBPL	1e-04		ZBTB17	0e+00		SMDT1	2e-04
	STX12	1e-04		NUCKS1	2e-04		ZBTB2	9e-04		SMS	2e-04
	STX17	0e+00		NUDCD3	2e-04		ZC3H12A	5e-04		SMYD3	1e-04
	SWT1	1e-04		NUDT13	9e-04		ZDHHC13	3e-04		SND1	1e-04
	SYTL3	1e-04		NUDT5	3e-04		ZDHHC17	1e-03		SNHG12	2e-04
	TANK	2e-04		NUDT7	1e-04		ZFAND4	9e-04		SNORD75	9e-04
	TAP1	0e+00		NUP210	3e-04		ZFYVE1	6e-04		SNORD99	7e-04
	TAP2	0e+00		NUP214	8e-04		ZHX2	0e+00		SNRNP200	0e+00
	TBC1D22B	1e-04		NUP37	8e-04		ZMIZ2	9e-04		SNRNP25	0e+00
	TBC1D9	1e-04		NUP85	4e-04		ZMYM6NB	0e+00		SNRPA	6e-04
	TDRD7	0e+00		NUPL2	9e-04		ZMYND15	5e-04		SNRPN	0e+00
	TERF2IP	1e-04		NVL	1e-04		ZNF267	3e-04		SNX5	5e-04
	TET2	2e-04		OBFC1	2e-04		ZNF277	1e-04		SORD	6e-04
	TFEC	7e-04		OGG1	2e-04		ZNF281	4e-04		SORL1	2e-04
	THEMIS2	9e-04		OGT	9e-04		ZNF436	6e-04		SORT1	1e-03
	THG1L	2e-04		OIP5-AS1	1e-04		ZNF462	3e-04		SPATA12	3e-04
	TICAM1	1e-04		OLFML2B	4e-04		ZNF518B	5e-04		SPATA20	1e-03
	TIFA	3e-04		OMA1	8e-04		ZNF654	3e-04		SPCS1	8e-04
	TINF2	1e-04		OPHN1	2e-04		ZNF687	3e-04		SPRY2	0e+00
	TIPARP	2e-04		OPRL1	4e-04		ZNF784	2e-04		SPTBN1	6e-04
	TJP1	0e+00		ORAI3	1e-04		ZNFX1	2e-04		SRM	8e-04
	TJP2	1e-04		ORC1	4e-04		ZNRF2	2e-04		SRP72	1e-03
	TLE4	1e-04		ORC3	1e-04		ZSCAN16	8e-04		SRSF1	6e-04
	TLK2	0e+00		ORC5	0e+00		ZSCAN26	1e-03		SRSF6	4e-04
	TMED5	3e-04		OSBPL11	0e+00		ZSWIM4	1e-04		SSR3	3e-04
	TMEM140	6e-04		OSBPL3	8e-04					SSU72	9e-04
	TMEM150B	2e-04		OSBPL7	2e-04					STAB1	1e-04
	TMEM170A	1e-04		OSGEPL1	5e-04					STARD9	8e-04
	TMEM171	0e+00		OTUB2	1e-04					STK32C	9e-04
	TMEM217	2e-04		OXA1L	4e-04					STK39	1e-04
	TMEM63B	3e-04		OXNAD1	0e+00					STT3A	1e-04
	TNF	0e+00		P2RY2	5e-04					SUCLG1	6e-04
	TNFAIP2	3e-04		P2RY8	3e-04					SUMF1	0e+00
	TNFAIP3	1e-04		PAAF1	2e-04					SYNE1	7e-04
	TNFAIP6	0e+00		PACS2	6e-04					SYNE3	6e-04
	TNFAIP8	1e-04		PAGR1	0e+00					SYNJ2BP-COX16	9e-04
	TNFRSF10A	6e-04		PAICS	6e-04					TAMM41	0e+00
	TNFRSF9	4e-04		PAK1	1e-03					TANC2	6e-04
	TNFSF10	1e-04		PAN2	3e-04					TANGO6	7e-04
	TNFSF13B	2e-04		PARD6A	5e-04					TARBP1	1e-04
	TNFSF9	0e+00		PARP1	2e-04					TBC1D1	1e-03
	TNIP1	0e+00		PCBD1	1e-04					TBC1D17	6e-04
	TNIP2	2e-04		PCM1	4e-04					TBC1D4	1e-04
	TNIP3	0e+00		PCMTD2	0e+00					TBC1D5	7e-04
	TNKS2	1e-04		PCYOX1	3e-04					TBC1D9B	7e-04
	TOB2	1e-04		PCYT2	7e-04					TBCD	5e-04
	TOP1	1e-04		PDCD11	1e-04					TBCE	1e-03
	TOR1B	0e+00		PDCD4	2e-04					TECR	1e-04
	TP53BP2	3e-04		PDE2A	8e-04					TGFBR1	1e-04
	TRA2A	6e-04		PDGFC	4e-04					TGFBRAP1	9e-04
	TRADD	7e-04		PDIK1L	2e-04					TGOLN2	9e-04
	TRAF1	0e+00		PDK4	2e-04					THADA	0e+00
	TRAF2	8e-04		PDPR	0e+00					THEM4	5e-04
	TRAF3IP2	1e-04		PDXK	6e-04					THNSL1	4e-04
	TRAFD1	0e+00		PDXP	0e+00					THOC1	6e-04
	TRANK1	0e+00		PELI3	1e-04					THUMPD2	0e+00
	TRIM21	0e+00		PER2	0e+00					TIMM10	1e-04
	TRIM22	0e+00		PER3	1e-04					TIMM17A	5e-04
	TRIM25	4e-04		PEX1	1e-04					TIMM21	1e-04
	TRIM26	6e-04		PEX6	1e-03					TIMM44	1e-04
	TRIM36	2e-04		PFAS	0e+00					TIMM50	0e+00
	TRIM38	5e-04		PFKFB2	2e-04					TIMM8A	0e+00
	TRIM5	1e-04		PGBD2	2e-04					TLR5	1e-04
	TRIM56	0e+00		PGP	2e-04					TM4SF19	3e-04
	TRIP10	5e-04		PGPEP1	3e-04					TM6SF1	7e-04
	TRIP4	9e-04		PHB2	7e-04					TM7SF2	3e-04
	TRMT1L	1e-03		PHF10	7e-04					TM7SF3	2e-04
	TRPC4AP	1e-04		PHF12	1e-04					TMC6	1e-04
	TSC22D2	0e+00		PHF14	1e-03					TMC8	1e-04
	TTC38	9e-04		PHF20	4e-04					TMED10	2e-04
	TTC39A	3e-04		PHF6	7e-04					TMED2	6e-04
	TTC39B	1e-04		PHF7	3e-04					TMEM120B	0e+00
	TTC7B	8e-04		PHKB	1e-04					TMEM147	1e-04
	TXN	1e-04		PHKG2	6e-04					TMEM164	2e-04
	TXNL4B	3e-04		PI4K2A	0e+00					TMEM168	3e-04
	UBA7	0e+00		PI4KA	2e-04					TMEM170B	7e-04
	UBE2D1	7e-04		PI4KAP2	2e-04					TMEM177	8e-04
	UBE2L6	0e+00		PIAS2	4e-04					TMEM191C	1e-03
	UBE2Z	2e-04		PIGF	1e-04					TMEM192	3e-04
	UBXN2A	1e-04		PIGM	1e-04					TMEM201	3e-04
	UHRF1BP1	7e-04		PIGU	9e-04					TMEM223	5e-04
	UPP1	5e-04		PIGZ	5e-04					TMEM241	0e+00
	UQCRFS1	5e-04		PIK3C2B	4e-04					TMEM63C	4e-04
	USF1	8e-04		PIK3R2	1e-04					TMEM86A	7e-04
	USP11	3e-04		PIK3R6	4e-04					TMEM97	0e+00
	USP15	2e-04		PIP4K2B	1e-04					TNFSF8	7e-04
	USP18	1e-04		PIP5K1C	3e-04					TNRC6C-AS1	1e-04
	USP25	1e-04		PIPOX	7e-04					TOMM22	5e-04
	USP28	4e-04		PITHD1	2e-04					TPCN1	2e-04
	USP30-AS1	2e-04		PITPNA-AS1	4e-04					TPM2	5e-04
	USP42	6e-04		PLA2G12A	2e-04					TPP2	6e-04
	USP6NL	0e+00		PLAU	0e+00					TPRG1L	6e-04
	USPL1	2e-04		PLCB2	0e+00					TRAK1	6e-04
	VAMP5	6e-04		PLCG1	3e-04					TRAPPC2L	2e-04
	VAV2	1e-04		PLD6	0e+00					TREML1	1e-04
	VEZF1	2e-04		PLXNB2	0e+00					TRIM27	7e-04
	VIMP	4e-04		PLXND1	3e-04					TRIM32	1e-04
	VRK2	3e-04		PMS2	2e-04					TRIM65	3e-04
	WASL	5e-04		PMS2L2	4e-04					TRMT61B	7e-04
	WDFY1	3e-04		PMS2P5	4e-04					TSPAN15	1e-04
	WHAMM	2e-04		PNKP	7e-04					TSTA3	2e-04
	WNT5A	8e-04		PNPLA3	1e-04					TTC19	1e-04
	WTAP	1e-04		PNPLA6	9e-04					TTC3	0e+00
	XAF1	4e-04		POLB	0e+00					TTC37	6e-04
	XRN1	0e+00		POLD1	0e+00					TTLL12	4e-04
	XYLT1	0e+00		POLD2	4e-04					TTYH3	5e-04
	YEATS2	1e-04		POLDIP2	1e-04					TUBGCP5	1e-04
	YRDC	1e-04		POLE3	4e-04					TUFM	1e-04
	ZBTB24	4e-04		POLG2	0e+00					TXNL4A	3e-04
	ZBTB43	7e-04		POLQ	5e-04					TXNRD3	0e+00
	ZC3H12A	2e-04		POLR2E	1e-04					UAP1	1e-04
	ZC3H3	9e-04		POLR3B	5e-04					UAP1L1	1e-04
	ZCCHC10	5e-04		POLR3E	6e-04					UBA5	7e-04
	ZDHHC13	1e-04		POLR3H	0e+00					UBA52	9e-04
	ZDHHC9	2e-04		PON2	2e-04					UBAC1	5e-04
	ZFP36	9e-04		POP7	2e-04					UBE2G2	1e-04
	ZNF107	3e-04		PPA2	1e-04					UBE3D	0e+00
	ZNF200	6e-04		PPARG	4e-04					UBE4B	7e-04
	ZNF207	4e-04		PPAT	5e-04					UBL4A	6e-04
	ZNF224	1e-04		PPIG	3e-04					UBXN11	1e-04
	ZNF277	1e-04		PPIL3	0e+00					UCHL3	1e-04
	ZNF468	0e+00		PPIP5K1	1e-04					ULK3	7e-04
	ZNF496	8e-04		PPM1H	6e-04					UNC13B	7e-04
	ZNF618	0e+00		PPM1L	8e-04					UQCC2	0e+00
	ZNFX1	0e+00		PPP1R7	3e-04					UQCR10	1e-04
	ZNRF2	1e-04		PPP2R5D	3e-04					UQCRC1	2e-04
				PPT2-EGFL8	6e-04					UQCRC2	0e+00
				PQLC2	1e-04					UQCRQ	0e+00
				PRDM15	7e-04					URB2	2e-04
				PREPL	3e-04					URI1	5e-04
				PRIM1	4e-04					UROS	2e-04
				PRIMPOL	1e-03					USF2	8e-04
				PRKAA1	3e-04					VARS	2e-04
				PRKACA	2e-04					VASH1	7e-04
				PRKACB	8e-04					VAT1	2e-04
				PRKCSH	6e-04					VDAC3	6e-04
				PRKRIR	7e-04					VKORC1L1	3e-04
				PRMT5	1e-04					VPS25	9e-04
				PRMT9	7e-04					VPS45	5e-04
				PROSC	4e-04					VWA8	0e+00
				PRPF31	4e-04					WDPCP	5e-04
				PRPF8	4e-04					WDR12	0e+00
				PRPS1	0e+00					WDR62	8e-04
				PRR12	7e-04					WDR7	1e-04
				PRUNE	1e-04					WDR83OS	1e-04
				PSIP1	8e-04					WDR91	8e-04
				PSMG1	1e-04					WDR92	4e-04
				PSMG4	1e-03					XPNPEP3	2e-04
				PSPH	3e-04					XXYLT1	5e-04
				PSTK	9e-04					XYLB	2e-04
				PTCD2	2e-04					YARS	2e-04
				PTCD3	6e-04					YBX1	3e-04
				PTGFRN	8e-04					YIF1A	1e-04
				PTGS1	7e-04					YIF1B	8e-04
				PTP4A2	8e-04					YTHDC2	1e-04
				PTPLB	1e-04					ZBED3	3e-04
				PTPN22	0e+00					ZBTB9	7e-04
				PTPN4	1e-04					ZDHHC14	6e-04
				PXK	0e+00					ZDHHC7	2e-04
				PXMP4	1e-04					ZMIZ1	8e-04
				PXN-AS1	2e-04					ZNF121	2e-04
				PYCARD	5e-04					ZNF124	3e-04
				PYGL	4e-04					ZNF146	1e-03
				QARS	4e-04					ZNF330	7e-04
				RAB11FIP1	8e-04					ZNF395	8e-04
				RAB23	8e-04					ZNF467	8e-04
				RAB32	6e-04					ZNF485	3e-04
				RAB3A	7e-04					ZNF527	1e-04
				RAB3IL1	2e-04					ZNF529	9e-04
				RAB40C	7e-04					ZNF551	7e-04
				RAB42	1e-04					ZNF552	3e-04
				RAB4A	4e-04					ZNF570	1e-03
				RABEP1	6e-04					ZNF583	1e-04
				RABGAP1	8e-04					ZNF589	3e-04
				RAD23B	3e-04					ZNF605	1e-04
				RAD50	5e-04					ZNF667-AS1	1e-04
				RAD51AP1	8e-04					ZNF813	5e-04
				RAD51C	1e-04					ZNF815P	4e-04
				RAD52	7e-04					ZSWIM7	1e-04
				RALBP1	0e+00					ZZEF1	6e-04
				RANBP1	9e-04
				RAP2A	8e-04
				RASA1	3e-04
				RASAL3	5e-04
				RASGRP4	6e-04
				RASSF1	4e-04
				RASSF2	1e-04
				RBBP4	2e-04
				RBFOX2	1e-04
				RBL1	8e-04
				RBM12B	5e-04
				RBM26-AS1	1e-03
				RBM4B	5e-04
				RCBTB1	7e-04
				RCC2	6e-04
				RCCD1	1e-03
				RCOR3	2e-04
				REEP4	6e-04
				REPS1	9e-04
				REPS2	0e+00
				REXO2	0e+00
				RFC4	1e-04
				RFXAP	3e-04
				RGL2	6e-04
				RGS14	8e-04
				RHNO1	5e-04
				RHOBTB2	0e+00
				RIN3	1e-04
				RING1	4e-04
				RITA1	0e+00
				RMND5A	8e-04
				RNASE1	5e-04
				RNASET2	1e-04
				RNF125	0e+00
				RNF130	7e-04
				RNF166	0e+00
				RNF214	9e-04
				RNF26	0e+00
				RNF44	0e+00
				RNFT2	1e-04
				RPA1	4e-04
				RPL13AP5	6e-04
				RPL23AP7	3e-04
				RPL23AP82	9e-04
				RPL7L1	5e-04
				RPLP1	6e-04
				RPP14	9e-04
				RPP21	4e-04
				RPP25	7e-04
				RPP30	4e-04
				RPRD2	0e+00
				RPS23	3e-04
				RPS26	1e-04
				RPS27L	9e-04
				RPS6KA1	2e-04
				RPS6KA4	1e-04
				RRAGD	1e-04
				RRAS	0e+00
				RRP1	6e-04
				RRP9	6e-04
				RSL1D1	0e+00
				RTCA-AS1	7e-04
				RWDD4	2e-04
				RXRA	3e-04
				SAC3D1	0e+00
				SAMD1	0e+00
				SAMM50	0e+00
				SASS6	4e-04
				SC5D	8e-04
				SCAI	1e-04
				SCAMP2	1e-04
				SCAP	9e-04
				SCARB1	2e-04
				SCRN3	3e-04
				SDCCAG3	3e-04
				SEC16A	1e-03
				SELPLG	6e-04
				SEPP1	1e-04
				SEPSECS	1e-04
				SERINC3	1e-03
				SERINC5	1e-04
				SET	2e-04
				SETD7	1e-04
				SF3A3	8e-04
				SFXN2	2e-04
				SGK494	6e-04
				SH2B1	2e-04
				SH2D3C	3e-04
				SH3BP5L	2e-04
				SH3TC1	2e-04
				SIGIRR	1e-03
				SIGMAR1	2e-04
				SIRPB1	1e-04
				SIRPB2	0e+00
				SKI	2e-04
				SKP2	1e-04
				SLC10A7	0e+00
				SLC11A1	6e-04
				SLC12A4	1e-03
				SLC12A6	6e-04
				SLC12A9	8e-04
				SLC16A5	3e-04
				SLC19A1	3e-04
				SLC1A5	1e-04
				SLC20A1	6e-04
				SLC22A5	0e+00
				SLC25A3	2e-04
				SLC25A35	8e-04
				SLC25A5	2e-04
				SLC25A6	3e-04
				SLC27A1	1e-04
				SLC29A1	1e-04
				SLC2A8	4e-04
				SLC35B2	4e-04
				SLC35E1	1e-04
				SLC35E2B	7e-04
				SLC36A1	0e+00
				SLC37A2	1e-04
				SLC37A4	2e-04
				SLC38A7	2e-04
				SLC39A10	8e-04
				SLC46A1	0e+00
				SLC46A3	2e-04
				SLC48A1	1e-04
				SLC5A6	9e-04
				SLC7A6	7e-04
				SLC8B1	0e+00
				SLC9A3R1	4e-04
				SLC9A7P1	4e-04
				SLCO2B1	0e+00
				SLX4IP	9e-04
				SMA4	1e-04
				SMAD6	1e-04
				SMARCA2	5e-04
				SMARCAD1	4e-04
				SMARCC2	1e-04
				SMYD4	2e-04
				SNAI3-AS1	2e-04
				SNAP23	0e+00
				SNAP29	3e-04
				SNAPC3	1e-04
				SNCA	6e-04
				SNHG12	3e-04
				SNRNP200	2e-04
				SNRNP25	1e-04
				SNRNP40	1e-04
				SNRPN	4e-04
				SNX24	9e-04
				SNX29	0e+00
				SNX30	3e-04
				SNX5	1e-04
				SOS2	5e-04
				SOX13	1e-03
				SOX4	7e-04
				SPA17	1e-04
				SPAG16	0e+00
				SPATA12	0e+00
				SPATA7	2e-04
				SPCS1	7e-04
				SPG21	4e-04
				SPIRE1	2e-04
				SPPL3	2e-04
				SRD5A3	7e-04
				SREBF1	4e-04
				SRP72	9e-04
				SRP9	0e+00
				SRPK1	1e-04
				SRPK2	0e+00
				SRRM1	4e-04
				SRRM2	4e-04
				SRSF9	8e-04
				SS18L1	7e-04
				SSH2	3e-04
				STAM	4e-04
				STARD7	9e-04
				STAU2	2e-04
				STIP1	2e-04
				STK32C	0e+00
				STK36	1e-04
				STMN1	2e-04
				STX16-NPEPL1	8e-04
				STXBP1	0e+00
				SUCLA2	4e-04
				SUFU	4e-04
				SUGP2	7e-04
				SUMF1	5e-04
				SUN1	3e-04
				SUPV3L1	2e-04
				SURF6	5e-04
				SUV39H1	5e-04
				SWSAP1	5e-04
				SYNJ2BP-COX16	1e-04
				SYT11	5e-04
				TAB1	3e-04
				TACC1	4e-04
				TACC3	6e-04
				TAF12	0e+00
				TAF6	2e-04
				TANC2	1e-04
				TANGO2	2e-04
				TAPT1-AS1	3e-04
				TARBP1	7e-04
				TARBP2	5e-04
				TAZ	8e-04
				TBC1D10C	3e-04
				TBC1D14	0e+00
				TBC1D17	6e-04
				TBC1D2	5e-04
				TBC1D24	2e-04
				TBC1D5	2e-04
				TBCD	3e-04
				TBCK	1e-04
				TBL1XR1	1e-04
				TBXAS1	1e-04
				TCAIM	4e-04
				TCFL5	4e-04
				TCHP	9e-04
				TCP11L2	1e-03
				TDP1	8e-04
				TDRKH	2e-04
				TERF2	4e-04
				TEX264	0e+00
				TGFBR1	0e+00
				TGFBR2	2e-04
				TGFBRAP1	3e-04
				THADA	7e-04
				THAP11	0e+00
				THAP7	8e-04
				THAP8	1e-04
				THEM4	0e+00
				THEM6	1e-04
				THNSL1	3e-04
				THOC1	2e-04
				THUMPD3	7e-04
				THYN1	0e+00
				TIMM10B	1e-04
				TIMM21	3e-04
				TIMM44	1e-04
				TIMM50	6e-04
				TIMMDC1	3e-04
				TIMP2	9e-04
				TLR5	1e-04
				TLR6	0e+00
				TM6SF1	0e+00
				TM7SF2	9e-04
				TMC8	2e-04
				TMCC1	0e+00
				TMCC1-AS1	1e-03
				TMED10	3e-04
				TMEM104	7e-04
				TMEM107	3e-04
				TMEM109	3e-04
				TMEM117	1e-04
				TMEM144	1e-03
				TMEM147	1e-04
				TMEM14C	6e-04
				TMEM161B-AS1	7e-04
				TMEM170B	5e-04
				TMEM184C	6e-04
				TMEM192	2e-04
				TMEM209	6e-04
				TMEM218	4e-04
				TMEM223	6e-04
				TMEM241	1e-04
				TMEM37	3e-04
				TMEM38A	7e-04
				TMEM39B	2e-04
				TMEM55A	1e-04
				TMEM86A	0e+00
				TMEM97	0e+00
				TMEM9B-AS1	5e-04
				TMPO	0e+00
				TMPO-AS1	7e-04
				TNRC6C-AS1	9e-04
				TOB1	3e-04
				TOMM40L	5e-04
				TP53BP1	1e-04
				TP53INP1	0e+00
				TPCN1	2e-04
				TPP2	2e-04
				TPRG1L	3e-04
				TPST2	8e-04
				TRAK1	1e-04
				TRAM2	5e-04
				TRDMT1	4e-04
				TRERF1	0e+00
				TRIB3	7e-04
				TRIM32	0e+00
				TRIM65	1e-04
				TRIT1	1e-04
				TRMT61B	9e-04
				TRPM2	6e-04
				TRPS1	6e-04
				TRPV4	1e-04
				TRUB2	6e-04
				TSC1	4e-04
				TSEN2	2e-04
				TSEN54	1e-04
				TSHZ1	1e-03
				TTC19	8e-04
				TTC3	1e-03
				TTC8	0e+00
				TTLL1	1e-04
				TTLL12	4e-04
				TTLL4	1e-04
				TUBB	1e-04
				TUBG1	5e-04
				TUBGCP4	4e-04
				TUBGCP5	9e-04
				TULP4	9e-04
				TXLNB	0e+00
				TXNL4A	8e-04
				TXNRD3	2e-04
				UAP1L1	1e-04
				UBAC1	1e-04
				UBALD1	1e-03
				UBASH3B	2e-04
				UBE2D4	1e-04
				UBE2G1	2e-04
				UBE2G2	1e-04
				UBE2R2	5e-04
				UBE2V1	2e-04
				UBE3D	2e-04
				UBE4A	3e-04
				UBE4B	1e-04
				UBL7	2e-04
				UBL7-AS1	8e-04
				UCK2	9e-04
				UFSP2	2e-04
				ULK3	5e-04
				UPF3A	0e+00
				UQCC1	0e+00
				UQCC2	4e-04
				UQCRB	3e-04
				UQCRQ	2e-04
				UROD	3e-04
				UROS	1e-03
				USP13	3e-04
				USP21	6e-04
				USP22	0e+00
				USP3	3e-04
				USP36	0e+00
				USP4	2e-04
				USP46	3e-04
				UTP11L	9e-04
				VAPA	4e-04
				VASH1	4e-04
				VCL	0e+00
				VDAC3	5e-04
				VKORC1L1	1e-03
				VPS26B	2e-04
				VPS35	2e-04
				VPS45	9e-04
				VPS8	1e-04
				WDPCP	0e+00
				WDR11	2e-04
				WDR12	1e-04
				WDR26	0e+00
				WDR37	9e-04
				WDR59	8e-04
				WDR76	1e-04
				WDR77	9e-04
				WDR81	1e-03
				WDR89	9e-04
				WDR91	0e+00
				WDR92	0e+00
				WDTC1	5e-04
				WFS1	6e-04
				WLS	8e-04
				WRB	9e-04
				XPC	2e-04
				XPNPEP3	3e-04
				XPO7	3e-04
				XRCC1	1e-04
				XRCC6BP1	1e-04
				XYLB	1e-04
				YARS	3e-04
				YIF1B	6e-04
				YPEL3	1e-04
				YTHDF1	1e-04
				YWHAG	4e-04
				ZADH2	5e-04
				ZBED3	2e-04
				ZBTB14	7e-04
				ZBTB4	1e-04
				ZBTB47	4e-04
				ZBTB9	2e-04
				ZCCHC24	3e-04
				ZCCHC4	3e-04
				ZDHHC4	2e-04
				ZDHHC7	3e-04
				ZDHHC8	3e-04
				ZFAND1	3e-04
				ZFAND5	0e+00
				ZFHX3	3e-04
				ZFP91-CNTF	6e-04
				ZFYVE19	1e-04
				ZFYVE21	5e-04
				ZHX3	2e-04
				ZKSCAN8	2e-04
				ZMAT3	1e-04
				ZMIZ1	4e-04
				ZMYM2	1e-04
				ZMYM3	0e+00
				ZNF17	1e-04
				ZNF174	2e-04
				ZNF175	8e-04
				ZNF182	4e-04
				ZNF219	1e-04
				ZNF227	7e-04
				ZNF248	2e-04
				ZNF250	9e-04
				ZNF252P	9e-04
				ZNF253	3e-04
				ZNF256	5e-04
				ZNF280D	0e+00
				ZNF318	4e-04
				ZNF330	1e-03
				ZNF331	7e-04
				ZNF33A	4e-04
				ZNF362	5e-04
				ZNF395	2e-04
				ZNF445	2e-04
				ZNF467	4e-04
				ZNF480	1e-04
				ZNF485	5e-04
				ZNF511	6e-04
				ZNF512	2e-04
				ZNF512B	1e-04
				ZNF561	8e-04
				ZNF57	0e+00
				ZNF570	1e-04
				ZNF577	1e-03
				ZNF589	0e+00
				ZNF609	3e-04
				ZNF652	3e-04
				ZNF658	4e-04
				ZNF69	9e-04
				ZNF692	4e-04
				ZNF70	3e-04
				ZNF740	9e-04
				ZNF75D	5e-04
				ZNF768	0e+00
				ZNF774	3e-04
				ZNF780A	2e-04
				ZNF789	5e-04
				ZNF791	1e-04
				ZNF814	6e-04
				ZNF815P	0e+00
				ZNF821	7e-04
				ZNF93	4e-04
				ZRANB3	6e-04
				ZSWIM7	1e-04
				ZXDC	8e-04
				ZYG11B	1e-04
				ZZEF1	9e-04
