# Supplementary material for: Effects of anti‐inflammatory drugs on the expression of tryptophan‐metabolism genes by human macrophages
Source: J Leukoc Biol. 2018 Jan 26;103(4):681–92. doi: 10.1002/JLB.3A0617-261R (PMC5918594; doi:10.1002/JLB.3A0617-261R)
Supplement: Supplementary file 7 — Supporting Information [file JLB-103-681-s007.xlsx]

## Sheet: Supplemental Table 2
Supplementary Table 2
Differentially Expressed Genes between treated samples and vehicle control									Differentially Expressed Genes between treated samples and vehicle control									Differentially Expressed Genes between treated samples and vehicle control									Differentially Expressed Genes between treated samples and vehicle control									Differentially Expressed Genes between treated samples and vehicle control									Differentially Expressed Genes between treated samples and vehicle control
Model used:									Model used:									Model used:									Model used:									Model used:									Model used:
Δ Intensity ~ (Inflammatory challenge + Drug treatment) + Donor (random effect)									Δ Intensity ~ (Inflammatory challenge + Drug treatment) + Donor (random effect)									Δ Intensity ~ (Inflammatory challenge + Drug treatment) + Donor (random effect)									Δ Intensity ~ (Inflammatory challenge + Drug treatment) + Donor (random effect)									Δ Intensity ~ (Inflammatory challenge + Drug treatment) + Donor (random effect)									Δ Intensity ~ (Inflammatory challenge + Drug treatment) + Donor (random effect)
	Untreated								Escitalopram (1 μM)									Nortriptyline (100 nM)									Indomethacin (100 μM)									Anti-TNFα (5 µg/ml)									Prednisolone (1 µM)
Treatment:
	DE at 24 h		DE at IFNα 7 h		DE at LPS 7 h				DE at 24 h		DE at IFNα 7 h		DE at LPS 7 h					DE at 24 h		DE at IFNα 7 h		DE at LPS 7 h					DE at 24 h		DE at IFNα 7 h		DE at LPS 7 h					DE at 24 h		DE at IFNα 7 h		DE at LPS 7 h					DE at 24 h		DE at IFNα 7 h		DE at LPS 7 h
	Symbol	P-value	Symbol	P-value	Symbol	P-value			Symbol	P-value	Symbol	P-value	Symbol	P-value				Symbol	P-value	Symbol	P-value	Symbol	P-value				Symbol	P-value	Symbol	P-value	Symbol	P-value				Symbol	P-value	Symbol	P-value	Symbol	P-value				Symbol	P-value	Symbol	P-value	Symbol
	LOC727896	0e+00	KIAA1683	0.0001	HBP1	1e-04			PARP10	0e+00	ZNF598	0	CACNG4	0e+00				DUSP15	0e+00	ST7	1e-04	ODF2	0e+00				ACADVL	0e+00	FBXO22	0	FKSG29	0e+00				TOM1	0e+00	PRMT3	0e+00	FAM13A	0e+00				ADAMTS2	0e+00	PIK3IP1	0e+00	CA12
	SLC39A11	0e+00	ZBTB6	0.0003	CBX3P2	1e-04			GBAP1	0e+00	ANKRD44-IT1	0	GOLGA6L4	1e-04				TTYH2	0e+00	SMTN	1e-04	DTD1	0e+00				TMEM57	0e+00	UPF2	0	POLB	0e+00				SLC2A6	0e+00	SLC17A5	0e+00	OR51A2	3e-04				FKBP5	0e+00	CCSAP	0e+00	RAB4A
	GLUL	0e+00	TMEM106A	0.0003	SLC35E1	2e-04			DUSP15	0e+00	RPA3OS	0.0002	TMEM114	1e-04				GADD45B	0e+00	FOXRED1	1e-04	MIR3138	2e-04				CPT1A	0e+00	MOSPD2	0	GTF2H2B	1e-04				EML2	0e+00	SLC39A10	0e+00	KRT33B	3e-04				FMN1	0e+00	SPRY1	0e+00	IL13RA1
	UPF2	0e+00	LOC153684	0.0004	MRGPRE	2e-04			BRE	0e+00	PLEKHM1P	0.0002	DUX4L8	2e-04				CECR1	0e+00	CATSPER2P1	2e-04	C16orf54	2e-04				PDK4	0e+00	ICE2	0	CRELD2	1e-04				G0S2	0e+00	ABCA2	0e+00	SNORD37	3e-04				MFGE8	0e+00	ATF3	0e+00	TAF8
	PPAP2B	0e+00	KLHDC10	0.0004	DOCK9	2e-04			C1orf123	0e+00	KIDINS220	0.0003	FRS2	5e-04				CDK6	0e+00	TRIM58	2e-04	Mar-09	2e-04				INSIG1	0e+00	SOX13	0	COBL	1e-04				ALOX15B	0e+00	PER1	0e+00	TMEM170B	3e-04				PER1	0e+00	FKBP5	0e+00	SH3PXD2B
	EML2	0e+00	CD22	0.0004	CD2BP2	2e-04			GADD45B	0e+00	PRPSAP2	0.0003	SIGLEC6	6e-04				TXNIP	0e+00	GINS2	3e-04	CCL3	3e-04				SLC25A20	0e+00	RNF8	0.0001	TBC1D2	1e-04				PPAP2B	0e+00	PKD1L2	1e-04	EBI3	5e-04				TSC22D3	0e+00	LINC01270	0e+00	TRIP10
	SLC29A1	0e+00	ABCA2	0.0005	CLHC1	3e-04			NCAPG	0e+00	MTIF2	0.0004	PNOC	6e-04				UBE2E1	0e+00	NUCB1	4e-04	OST4	3e-04				PADI2	0e+00	CKAP2	0.0001	TMEM106A	1e-04				SGPP2	0e+00	USP28	1e-04	CSRP2BP	5e-04				ZCCHC6	0e+00	PACSIN2	0e+00	FSTL3
	RRP36	0e+00	NFRKB	0.0005	GUCA1A	3e-04			PLBD2	0e+00	FLNC	0.0004	F12	6e-04				FTH1	0e+00	SLC52A3	5e-04	TRAF7	3e-04				PLIN2	0e+00	ZNF524	0.0001	MAN1A1	1e-04				LITAF	0e+00	LOC389332	1e-04	PPIG	5e-04				DUSP1	0e+00	SSH2	0e+00	SOCS3
	CCDC93	0e+00	GTF3C2-AS1	0.0005	TEAD2	4e-04			TTLL4	0e+00	CD80	0.0004	LUZP6	7e-04				PLXNC1	0e+00	ADCK3	6e-04	MARK3	4e-04				OSM	0e+00	GNL3	0.0001	TICRR	1e-04				LOC727896	0e+00	FBXW2	1e-04	ZNF302	6e-04				TFPI	0e+00	DNAJB5	0e+00	ALOX15B
	SLC19A2	0e+00	TIMM17A	0.0005	HIST1H2AK	4e-04			FAM111B	0e+00	BCAR1	0.0005	PAK1IP1	7e-04				PSMC3	0e+00	ADAM12	6e-04	VDAC3	5e-04				TNFSF15	0e+00	ERICH1	0.0002	COX4I2	1e-04				AKR1B1	0e+00	SPG11	1e-04	KRTAP6-2	6e-04				METTL7A	0e+00	PDK4	0e+00	BOP1
	NUP88	0e+00	AXIN1	0.0006	CENPJ	4e-04			TXNIP	0e+00	NAPSA	0.0006	CLPSL2	8e-04				HLA-DQA2	0e+00	WWC3	6e-04	SPNS1	5e-04				CTSK	0e+00	GOLGA5	0.0002	GGT5	2e-04				LOC653513	0e+00	FAM117B	2e-04	MAPK13	6e-04				SAP30	0e+00	ZC3HC1	0e+00	BMP2K
	SF3B3	0e+00	PDIK1L	0.0006	SCARNA4	5e-04			AP3M1	0e+00	KXD1	0.0007	MIR3178	8e-04				RARRES1	0e+00	RPS6	7e-04	REPS2	6e-04				GIPC3	0e+00	H2AFY2	0.0002	METTL10	2e-04				MPP7	0e+00	NFKBIA	2e-04	ABCD3	6e-04				TPST1	0e+00	SLC20A1	0e+00	CLEC4E
	GPCPD1	0e+00	ZNF804A	0.0007	ITIH1	5e-04			ACOT2	1e-04	BCAT2	0.0007	MVB12A	8e-04				ATP2B2	1e-04	RALGAPA2	8e-04	MSL2	6e-04				SEMA3A	0e+00	BCL6B	0.0002	GIMAP4	2e-04				SENCR	0e+00	FAM46A	2e-04	CHI3L2	6e-04				CPM	0e+00	ZCCHC6	0e+00	ZFAND4
	BMF	0e+00	KIAA0040	0.0008	FAM129C	5e-04			HAMP	1e-04	SYNE4	0.0007	CHKB-AS1	9e-04				DDHD1	1e-04	GMPPB	8e-04	PF4V1	7e-04				PFKFB3	0e+00	LOC100507437	0.0002	HIST1H2AC	2e-04				CRIM1	0e+00	WDFY2	3e-04	POLL	6e-04				CRISPLD2	0e+00	WIPI1	0e+00	SPRY1
	CCAR1	0e+00	B3GNT2	0.0008	DIABLO	6e-04			KPNB1	1e-04	SRSF1	0.0007	TMEM154	9e-04				HIBADH	1e-04	GPALPP1	8e-04	WNT5A	7e-04				NSDHL	0e+00	SECISBP2L	0.0002	BRF2	2e-04				CLTA	0e+00	PKP1	3e-04	INSIG2	7e-04				PDK4	0e+00	IRAK3	0e+00	TPST1
	ZFR	0e+00	TSTA3	0.0008	VNN1	7e-04			ARRDC4	1e-04	ZFYVE26	0.0008	GRAMD2	9e-04				RFC2	1e-04	OST4	9e-04	TOB1	7e-04				LIF	0e+00	FOXO3	0.0003	KCNK3	2e-04				WBP1L	0e+00	BCAR1	3e-04	ANKRD24	7e-04				THRB	0e+00	CDKN1A	0e+00	TNNI2
	GPR75	0e+00	SAMD9	0.0009	FKBP14	7e-04			COL5A1	1e-04	PF4V1	0.0008						DDB1	1e-04	ATXN1	9e-04	TRIM35	8e-04				LPIN1	0e+00	TRMT61A	0.0003	POLG	3e-04				SLC16A6	0e+00	TTC7A	3e-04	KCNJ2	7e-04				CALCOCO2	0e+00	PER1	0e+00	PTEN
	TNFRSF14	0e+00	FAM134A	0.0009	BTBD17	8e-04			KCNMB1	1e-04	INPP1	0.0008						CYTH4	1e-04								SDS	0e+00	NRIP1	0.0003	CCDC87	3e-04				TNFRSF11A	0e+00	PPP1R12C	4e-04	CD9	8e-04				FRAT1	0e+00	PDS5A	0e+00	GRAMD1A
	SEC24D	0e+00	TRMT61A	0.0009	DRAXIN	8e-04			ANGEL1	1e-04	PSMD9	9e-04						F11R	1e-04								HIF1A	0e+00	MIS12	0.0003	KDM4C	3e-04				ELMO1	0e+00	EPM2AIP1	4e-04	MAP1S	8e-04				TBC1D16	0e+00	SMC3	0e+00	CAD
	TXK	0e+00	SNORA70D	0.001	LOC101929532	8e-04			ADAM8	1e-04	LRCH1	9e-04						NCAPG	1e-04								NAV2	0e+00	VCP	0.0003	LRRC8C	4e-04				PLD1	0e+00	TNFAIP2	4e-04	APOPT1	9e-04				TNFSF15	0e+00	RASSF5	0e+00	IFNGR1
	ATP6AP1	0e+00			ZNF569	8e-04			KCNJ5	1e-04	PDIA4	1e-03						TUBE1	1e-04								PVRL4	0e+00	SLAMF1	0.0003	LGALSL	4e-04				UGCG	0e+00	KITLG	5e-04	TGDS	9e-04				TSKU	0e+00	ALOX15B	0e+00	ERLIN1
	LOC399715	0e+00			FER1L5	9e-04			TTYH2	1e-04								OSBPL1A	1e-04								SDF2L1	0e+00	MIF-AS1	0.0003	RPS6KA2-IT1	4e-04				CYSLTR1	0e+00	DLG1-AS1	6e-04	FAM117A	9e-04				NUDT16	0e+00	ZNF189	0e+00	LHFP
	SUPT6H	0e+00			RUSC2	9e-04			MPND	1e-04								C11orf94	1e-04								FABP4	0e+00	ZNF70	0.0004	KCNF1	5e-04				HHEX	0e+00	MAP2K6	6e-04	SCG5	1e-03				ITPKC	0e+00	NUDT16P1	0e+00	DOT1L
	THBS3	0e+00			KRTAP20-1	9e-04			E2F3	1e-04								KIAA0922	1e-04								THBS3	0e+00	ZBTB2	0.0004	CFB	5e-04				PDE4DIP	0e+00	PCF11	6e-04						ZFYVE16	0e+00	ARHGAP25	0e+00	PTGIR
	TMEM163	0e+00							CDC45	1e-04								DUSP6	1e-04								AACS	0e+00	MTFR1	0.0004	CFL1P1	6e-04				PFKFB3	0e+00	ATG3	6e-04						PIK3IP1	0e+00	SCIN	0e+00	SNTB1
	HSD17B14	0e+00							LOC646626	1e-04								SMPDL3A	1e-04								PDIA4	0e+00	RNF166	0.0004	CCDC115	6e-04				CD82	0e+00	SEC11A	7e-04						SPTLC2	0e+00	NHSL1	0e+00	IL6ST
	CAPG	0e+00							PRKCH	1e-04								HAMP	1e-04								SDSL	0e+00	TPP2	0.0004	RGS1	6e-04				SEMA3A	0e+00	APLP2	7e-04						IL13RA1	0e+00	SPATA13	0e+00	RHOT1
	RNF13	0e+00							CDCA2	1e-04								ARF3	1e-04								CXCR4	0e+00	MAPK14	0.0004	C15orf41	6e-04				USE1	0e+00	SCAF11	8e-04						VSIG4	0e+00	CCR5	0e+00	NIPAL4
	ARRDC3	1e-04							SLC26A11	1e-04								SETD8	2e-04								MGEA5	0e+00	MANF	0.0004	SND1	6e-04				FFAR4	0e+00	SPHK2	8e-04						PEA15	0e+00	PTPRE	0e+00	MRPL35
	IGFBP5	1e-04							G0S2	1e-04								TSC22D4	2e-04								C10orf76	0e+00	GREM1	0.0004	MBLAC2	6e-04				IGF1R	0e+00	EBI3	8e-04						PICK1	0e+00	CATSPER2P1	0e+00	FAM49B
	SLC16A5	1e-04							SIGLEC15	2e-04								PRKCH	2e-04								TOM1	0e+00	GPRIN3	0.0005	ITGA1	6e-04				TOM1L2	0e+00	AKR1B1	8e-04						SLC1A3	0e+00	IL1RN	0e+00	MKL2
	KATNAL2	1e-04							MCM10	2e-04								ZC3H6	2e-04								CAT	0e+00	PRKAR2A	0.0005	PPARD	6e-04				AFF2	0e+00	TMEM60	8e-04						IL1R2	0e+00	VCL	0e+00	PIK3R1
	KLHDC8B	1e-04							GIMAP8	2e-04								TMEM18	2e-04								LINC00520	0e+00	C14orf169	0.0005	PTGER2	7e-04				APBA3	0e+00	SLMO1	9e-04						FAM53B	0e+00	INSIG1	0e+00	DAPK1
	TSKU	1e-04							POLA1	2e-04								DMXL1	2e-04								TXLNB	0e+00	MTDH	0.0005	RNF224	7e-04				NOL4L	0e+00	YWHAH	9e-04						LRP12	0e+00	ALDH9A1	0e+00	BLM
	SLC39A7	1e-04							AURKA	2e-04								NOD2	2e-04								PCYT2	0e+00	ERLEC1	0.0005	TTYH2	7e-04				IL7	0e+00	RASA1	9e-04						B3GNT5	0e+00	ACOT9	0e+00	THRB
	HTRA4	1e-04							PADI2	2e-04								ACOT2	2e-04								LPCAT3	0e+00	TMEM50B	0.0005	CYTH4	8e-04				RILPL2	0e+00	RPS6KA5	1e-03						GSS	0e+00	EPS8	0e+00	PSTPIP2
	NDUFV1	1e-04							PAK1	2e-04								CDS2	2e-04								LPCAT1	0e+00	ZG16B	0.0005	CAPRIN1	8e-04				CD180	0e+00	ATP11B	1e-03						FAM117B	0e+00	ZFYVE16	0e+00	DGKD
	USP16	1e-04							TRPM4	2e-04								OIP5	2e-04								HSP90B1	0e+00	YIPF5	0.0005	DNAJB11	8e-04				SIGLEC15	0e+00								HTRA1	0e+00	MS4A4A	1e-04	CCRN4L
	AGPAT4	1e-04							MYO5A	2e-04								MKI67	2e-04								SCD	0e+00	SLC10A7	0.0005	NRIP3	8e-04				SOD2	0e+00								OSM	0e+00	FOS	1e-04	ITSN1
	ZNF25	1e-04							RFWD3	2e-04								RRP7A	2e-04								ST3GAL1	0e+00	RAD23A	0.0006	ERO1LB	8e-04				DDX26B	0e+00								FBLN5	0e+00	KLHL24	1e-04	TP53BP2
	TTC7B	1e-04							MANBAL	2e-04								IL1R1	3e-04								ACSL3	0e+00	TTC7B	0.0006	PELI1	8e-04				AKT3	0e+00								FOS	0e+00	STARD7	1e-04	CLASP1
	CFD	1e-04							IFNGR2	2e-04								PHF1	3e-04								TMEM135	0e+00	IKBKAP	0.0006	IL15	8e-04				MS4A4A	0e+00								LIF	0e+00	GAB1	1e-04	FMN1
	AP4E1	1e-04							TBC1D4	2e-04								PRMT9	3e-04								SIGLEC15	0e+00	TNPO1	0.0007	CYB5A	9e-04				CCL23	0e+00								TMEM39A	0e+00	INTS10	1e-04	ETV3
	SLC25A39	1e-04							HDAC8	2e-04								PLD1	3e-04								ECE1	0e+00	ELL3	0.0007	SAMD4A	9e-04				PFN2	0e+00								C1QB	0e+00	ITPKC	1e-04	IRAK3
	ZNF451	1e-04							APOE	2e-04								GUSB	3e-04								PTPRE	0e+00	PTCHD4	0.0007	SNRNP48	9e-04				CLEC4E	0e+00								SMAP2	0e+00	KIAA0513	1e-04	TMTC4
	CD300LF	1e-04							C19orf83	2e-04								BRI3	3e-04								SMCO4	0e+00	TCEA1	0.0007	ST3GAL5-AS1	1e-03				PTGES	0e+00								C2CD5	0e+00	STK38	1e-04	GADD45G
	PSMD12	1e-04							DHX29	2e-04								HLA-DQA1	3e-04								LOC727896	0e+00	CANX	0.0007	PDIA4	1e-03				ABCA5	0e+00								MS4A4A	0e+00	FAM53B	1e-04	RPL7
	TOM1	1e-04							CCNE2	2e-04								DHDH	3e-04								NOTCH1	0e+00	SPTBN1	0.0008						SDC4	0e+00								FES	0e+00	GRAMD1B	1e-04	PER1
	DOCK6	1e-04							FGR	2e-04								C1orf123	3e-04								ETFDH	0e+00	PLEKHN1	0.0008						ZC3HAV1	0e+00								SRPX	0e+00	TSC22D3	1e-04	LYPD3
	CELF6	1e-04							HAT1	2e-04								LOC653513	3e-04								FADS2	0e+00	ARHGEF12	0.0008						ST3GAL1	0e+00								GCLC	0e+00	KIF13B	1e-04	ZDHHC9
	MAN2A2	1e-04							COL6A2	2e-04								SPTBN5	3e-04								ELOVL1	0e+00	LTN1	0.0008						SDF2	0e+00								ALOX15B	0e+00	NEURL3	1e-04	INHBA
	SH3D21	1e-04							CTC1	2e-04								MRPS11	3e-04								HSPA8	0e+00	TMEM41B	0.0008						TXNIP	0e+00								YPEL2	0e+00	CPM	1e-04	ABHD10
	PRR14L	1e-04							ATP10D	2e-04								TMCC3	3e-04								BRD2	0e+00	TMF1	0.0009						RNF144B	0e+00								MB21D2	0e+00	LILRB1	1e-04	DAPK1-IT1
	SPC25	1e-04							HIST2H2BF	3e-04								ENTPD5	3e-04								TUBB4A	0e+00	SARAF	0.0009						HSPA8	0e+00								KIF13B	0e+00	DTX4	1e-04	INTS10
	SGSH	2e-04							KIAA1467	3e-04								RAPGEF6	3e-04								AIP	0e+00	CSH2	0.0009						GAL3ST4	0e+00								SSH2	0e+00	IRS2	1e-04	DIS3L
	PARP6	2e-04							PHF1	3e-04								CNOT6L	3e-04								ZFYVE16	0e+00	NEK4	0.0009						SQSTM1	0e+00								TNFRSF9	0e+00	USP20	1e-04	ICAM1
	FAM213B	2e-04							ABCG4	3e-04								BLOC1S2	3e-04								TIMP4	0e+00	CTR9	0.001						ACSL5	0e+00								SHMT1	0e+00	JADE1	1e-04	ARHGAP25
	ASPM	2e-04							FAM13B	3e-04								ARHGAP21	3e-04								MORC2	0e+00	THEM6	0.001						HIVEP1	0e+00								NLK	0e+00	SARAF	1e-04	MORC2
	R3HDM2	2e-04							SCARB1	3e-04								TTLL4	3e-04								RNFT1	0e+00								DOCK6	0e+00								HBEGF	0e+00	S1PR2	1e-04	CSRNP1
	HPS1	2e-04							TPCN2	3e-04								ZNF621	3e-04								FOSL2	0e+00								OSM	0e+00								TFCP2L1	0e+00	NRBP1	1e-04	OSM
	RAB20	2e-04							USP1	3e-04								SIGLEC15	4e-04								KCNMB1	0e+00								C19orf83	0e+00								TMEM198B	0e+00	HK2	1e-04	FSCN1
	THOP1	2e-04							CENPN	3e-04								NBPF11	4e-04								RAB20	0e+00								MPND	0e+00								ST3GAL1	0e+00	MTHFD2	1e-04	METTL21B
	HIST1H3G	2e-04							BAALC	3e-04								HIST1H4E	4e-04								CHD3	0e+00								SH3PXD2B	0e+00								JDP2	0e+00	C16orf70	1e-04	RDX
	FAM160A2	2e-04							WTAP	3e-04								TCF7L2	4e-04								DCAF16	0e+00								DFNA5	0e+00								MTSS1	0e+00	CD40	1e-04	INSM1
	DVL2	2e-04							SMURF2	3e-04								NASP	4e-04								HPGDS	0e+00								BMF	0e+00								PKP2	0e+00	ABHD15	1e-04	UGP2
	KCP	2e-04							RPL12	3e-04								TPX2	4e-04								DHCR24	0e+00								SELL	0e+00								MAN1A1	0e+00	MTSS1	1e-04	MTSS1
	TKT	2e-04							NAPRT	3e-04								USP30	4e-04								BMF	0e+00								TSKU	0e+00								ENPP2	0e+00	AGPAT3	1e-04	C14orf182
	BEAN1	2e-04							PABPC4	3e-04								CCDC126	4e-04								RASAL2	0e+00								BASP1	0e+00								CCL3L1	0e+00	CSNK1G1	1e-04	CPM
	RENBP	2e-04							CLMN	4e-04								CLIP4	4e-04								MOB3C	0e+00								BCORL1	0e+00								HIVEP1	0e+00	TIPARP	1e-04	GPR31
	NIPAL4	3e-04							PSMC3	4e-04								STX18	4e-04								SDF2	0e+00								LOC728989	0e+00								SEMA3A	0e+00	FURIN	1e-04	RCC2
	HSPA8	3e-04							STXBP1	4e-04								RUFY3	4e-04								NCLN	0e+00								SYNJ1	0e+00								LINC01220	0e+00	IL13RA1	1e-04	PELI1
	ARFGAP1	3e-04							RAD52	4e-04								NBPF1	4e-04								HSD17B14	0e+00								RELB	0e+00								PIAS2	0e+00	SLC16A10	1e-04	RGS16
	CLCN6	3e-04							CDK6	4e-04								SMAD2	4e-04								IFNAR2	0e+00								NFKBIA	0e+00								IRS2	0e+00	UBTD2	1e-04	CDKN2B
	VPS11	3e-04							ATAD2	4e-04								CDCA2	4e-04								PPID	0e+00								FAM213B	0e+00								SIGLEC10	0e+00	SLC1A4	1e-04	GEMIN4
	SLC29A3	3e-04							ABHD12	4e-04								GBAP1	4e-04								CYP51A1	0e+00								TBC1D9	0e+00								FURIN	0e+00	IL4R	1e-04	ATG2B
	TRAJ17	3e-04							ASB13	4e-04								DDIAS	4e-04								CRLS1	0e+00								NCOA5	0e+00								GREM1	0e+00	TMEM51	1e-04	C3orf62
	UGCG	3e-04							GFER	4e-04								FARP1	5e-04								LY9	0e+00								CCNG2	0e+00								UGCG	0e+00	TBC1D14	1e-04	G3BP1
	MED1	3e-04							GSTT2B	4e-04								ABCG4	5e-04								BCL2L2-PABPN1	0e+00								TCF12	0e+00								SNX13	0e+00	CASP2	1e-04	LONRF1
	SPRY1	4e-04							LSM2	4e-04								DCAF5	5e-04								DNAJB11	0e+00								MSANTD3-TMEFF1	0e+00								SESN1	0e+00	SERPINB8	1e-04	MERTK
	GMEB1	4e-04							CYB5A	4e-04								LST1	5e-04								PNPLA3	0e+00								ZNF281	0e+00								PER3	0e+00	REV3L	1e-04	CD80
	SDSL	4e-04							BARD1	5e-04								OCRL	5e-04								PCIF1	0e+00								STARD10	0e+00								RAPGEF1	0e+00	SLC35E3	1e-04	USP3
	RMND5B	4e-04							MMP19	5e-04								C20orf197	5e-04								AMZ2	0e+00								ZBTB34	0e+00								MXD4	0e+00	ZBTB44	1e-04	MCTS1
	HIST1H3E	4e-04							METTL8	5e-04								PADI2	5e-04								GNE	0e+00								ALDH2	0e+00								EPB41L1	0e+00	TLR1	1e-04	MIR155
	MRPS16	4e-04							ST3GAL1	5e-04								ZNF425	5e-04								MIR22HG	0e+00								FAM160A2	0e+00								GGT3P	0e+00	CELF2	1e-04	FAM53B
	RHPN1	5e-04							CASC5	5e-04								SERINC5	5e-04								GRASP	0e+00								SH3TC1	0e+00								TCF12	0e+00	DENND4C	1e-04	PIGV
	CCDC183-AS1	5e-04							CLTC	5e-04								ZSWIM6	5e-04								MVK	0e+00								SLC25A19	0e+00								THBS1	0e+00	ZDHHC9	1e-04	CECR5
	MAPK8IP3	5e-04							FOSL2	5e-04								PIM1	5e-04								PDCD1LG2	0e+00								PLEKHM3	0e+00								SORT1	0e+00	BCAR1	1e-04	KCNA3
	CSTF1	5e-04							ANKRD44	5e-04								SCAI	5e-04								MVD	0e+00								SNX2	0e+00								TLR2	0e+00	BASP1	1e-04	CD33
	PAPSS1	5e-04							RABL2B	5e-04								CENPK	5e-04								BCL7C	0e+00								HIST1H3G	0e+00								C1QA	0e+00	TSPAN33	1e-04	TNIP3
	ODF3B	5e-04							PTPRT	5e-04								GLA	5e-04								MAMLD1	0e+00								NAV2	0e+00								RNPC3	0e+00	MBLAC2	1e-04	SNX11
	DCAF7	5e-04							NAA25	6e-04								RIN2	5e-04								ECH1	0e+00								FAM13B	0e+00								RASAL2	0e+00	HEBP1	2e-04	AMPH
	ZC3H7A	5e-04							MGAT1	6e-04								OTUD1	5e-04								HMGCR	0e+00								SLC29A1	0e+00								TXNIP	0e+00	BCAR3	2e-04	SSH2
	WDTC1	5e-04							IL18BP	6e-04								ATOX1	5e-04								KCP	0e+00								A4GALT	0e+00								TCN2	0e+00	TK2	2e-04	ZBTB17
	NUDT15	6e-04							MTRF1L	6e-04								KCNJ5	6e-04								AP3M1	0e+00								FOSL2	0e+00								ABLIM3	0e+00	FRY	2e-04	AOC2
	MFSD2A	6e-04							SPNS1	6e-04								SAMD4A	6e-04								CXCL16	0e+00								FAM72D	0e+00								CCL3	0e+00	KLHL6	2e-04	AARS
	MICAL1	6e-04							MLX	6e-04								OSGIN2	6e-04								DYRK3	0e+00								MFSD2A	0e+00								PTEN	0e+00	PHF10	2e-04	C4orf36
	DPF1	6e-04							MRPL9	6e-04								ST6GALNAC2	6e-04								OTUD1	0e+00								NCOA4	0e+00								PROCR	0e+00	SDS	2e-04	SNN
	TPRA1	6e-04							PIM1	6e-04								CTSO	6e-04								DSC2	0e+00								TXNL4B	0e+00								SRGAP1	0e+00	MAN2A2	2e-04	PACSIN2
	PPDPF	6e-04							SEC31B	6e-04								ZDHHC16	6e-04								SPARC	0e+00								FBXO44	0e+00								SEMA7A	0e+00	TNF	2e-04	COG8
	SREK1IP1	6e-04							SNRNP48	6e-04								KIAA0355	6e-04								DRAXIN	0e+00								PARP6	0e+00								TAF8	0e+00	NUMB	2e-04	RHOU
	HDAC10	6e-04							FAM72C	6e-04								BAALC	6e-04								MMAB	0e+00								KDM5B	0e+00								GALNT6	0e+00	IL21R	2e-04	IL32
	RRAGD	6e-04							EFTUD2	6e-04								MRS2	6e-04								MBTPS1	0e+00								ITGB7	0e+00								EMILIN1	0e+00	KBTBD7	2e-04	GNPAT
	SLC16A6	6e-04							LOC100506379	6e-04								SIGLEC11	7e-04								MSMO1	0e+00								C10orf76	0e+00								LOC644090	0e+00	TNFSF15	2e-04	ESYT2
	PHYH	6e-04							ATOX1	6e-04								LAMP1	7e-04								FASN	0e+00								CD300A	0e+00								USP9X	0e+00	MEGF9	2e-04	SPATA13
	USP14	6e-04							HIST1H2BB	7e-04								CYB561A3	7e-04								ADAM8	0e+00								GRAMD1A	0e+00								AMY1A	0e+00	ROCK1	2e-04	DENND3
	PIK3IP1	6e-04							TOP2A	7e-04								ZFP90	7e-04								EMILIN1	0e+00								GPX4	0e+00								CEBPD	0e+00	RUFY1	2e-04	RPS6KA2
	UROD	6e-04							FBXO44	7e-04								COX20	7e-04								NUP88	0e+00								ZBTB17	0e+00								MARVELD1	0e+00	NR4A3	2e-04	CCNA1
	RBM3	6e-04							SDC4	7e-04								MAGEA3	7e-04								SLC29A1	0e+00								CLEC6A	0e+00								SLC29A3	0e+00	ANKRD42	2e-04	TRAF1
	FLVCR1	6e-04							SYNJ1	7e-04								HIST1H2BB	7e-04								LOC646626	0e+00								WDTC1	0e+00								ORMDL1	0e+00	INPP5K	2e-04	FOXO3
	RILPL1	6e-04							IL1R1	7e-04								FGR	7e-04								ST5	0e+00								TTC7B	0e+00								TNIP3	0e+00	ZFAND5	2e-04	CELF2
	TOM1L2	6e-04							VAC14	7e-04								EFCAB13	7e-04								GBAP1	0e+00								DUSP10	0e+00								PIK3R1	0e+00	CTDSP2	2e-04	NRP2
	DTX1	6e-04							GLA	7e-04								G0S2	8e-04								AGTRAP	0e+00								FCGR3A	0e+00								TOM1	0e+00	P2RX7	2e-04	HEATR5B
	HIST1H2BC	7e-04							TMCC3	7e-04								ATP6V1F	8e-04								USP54	0e+00								LOC399715	0e+00								IL4R	0e+00	ATP6V1A	2e-04	CNKSR3
	PELI3	7e-04							LDHA	7e-04								LOC154761	8e-04								MYEOV	0e+00								PRKCH	0e+00								CEACAM21	0e+00	BID	2e-04	TBC1D22B
	RING1	7e-04							SLC37A1	7e-04								EPG5	8e-04								EIF4G2	0e+00								ATP8B4	0e+00								C5	0e+00	DENND1B	2e-04	LILRA5
	VCP	7e-04							PPT2-EGFL8	7e-04								NBPF9	8e-04								CTF1	0e+00								FTH1	0e+00								HCLS1	0e+00	PAX5	2e-04	WRNIP1
	TMEM138	7e-04							ZNF783	7e-04								SLC15A3	8e-04								KIAA0922	0e+00								OTUD1	0e+00								BCL11A	0e+00	DUSP1	2e-04	DHX58
	ALOX15B	7e-04							ANKRD52	7e-04								MLEC	8e-04								BDH1	0e+00								KATNAL2	0e+00								KLF9	0e+00	TMEM206	2e-04	C2CD5
	ZBTB34	7e-04							FBXO3	7e-04								IGF2R	8e-04								LAT	0e+00								NID1	0e+00								PLEKHA7	0e+00	THBS1	2e-04	TRIM23
	NCOA5	7e-04							SERINC5	7e-04								RAD52	8e-04								KCTD17	1e-04								PPP1R1A	0e+00								SLC7A11	0e+00	FMN1	2e-04	CISH
	NHLRC2	7e-04							DDX41	7e-04								ARRDC4	8e-04								SLC25A1	1e-04								PLCD1	0e+00								SARAF	0e+00	LST1	2e-04	HMGN2P46
	RPS6KA2	7e-04							PSMD11	8e-04								ADTRP	8e-04								NIPAL4	1e-04								SEC24D	0e+00								ANK2	0e+00	ZNF275	2e-04	TCF12
	AP1G2	7e-04							CDC25A	8e-04								ATAD2	9e-04								LDLR	1e-04								B4GALT1	0e+00								RIN2	0e+00	PSME2	2e-04	ZCCHC6
	ALDH3A1	7e-04							C1GALT1C1	8e-04								CCDC134	9e-04								DHX29	1e-04								GADD45G	0e+00								MFAP4	0e+00	SLC25A38	2e-04	MBTD1
	MAN2C1	8e-04							PLEKHM2	8e-04								SLC39A6	9e-04								TMEM243	1e-04								UXS1	0e+00								ICAM1	0e+00	MDM2	2e-04	PPARD
	CAPN5	8e-04							FLJ42200	8e-04								KLHL24	9e-04								PIK3R5	1e-04								CAMK1	0e+00								SIAH2	0e+00	TLR2	3e-04	ABHD6
	PSMD1	8e-04							RARRES1	8e-04								LITAF	9e-04								CBLB	1e-04								ZG16B	0e+00								PLGRKT	0e+00	AQR	3e-04	SPTLC2
	KLHL6	8e-04							ZNF800	8e-04								COQ5	9e-04								ZZEF1	1e-04								CCNH	0e+00								INSM1	0e+00	SLC1A3	3e-04	MPRIP
	ZFAND5	8e-04							DEXI	8e-04								TMEM242	9e-04								BACH1	1e-04								SLFN11	0e+00								XPO6	0e+00	SMYD4	3e-04	VAC14
	ZBED6	8e-04							PPP2R1B	8e-04								DNM3OS	9e-04								ZG16B	1e-04								MAP1LC3A	0e+00								HERPUD1	0e+00	ATXN1	3e-04	YPEL2
	FBXO33	9e-04							TCN2	8e-04								GPR183	9e-04								SYNGR1	1e-04								BBS2	0e+00								NCS1	0e+00	SRXN1	3e-04	ADAM19
	C7orf50	9e-04							CDC123	8e-04								NEGR1	9e-04								ZBTB34	1e-04								FBXW5	0e+00								MAST2	0e+00	LRP12	3e-04	SERPINB1
	MTA2	9e-04							ZNF621	8e-04								NOA1	9e-04								PLA2G2D	1e-04								CTC1	0e+00								KCP	0e+00	EPC2	3e-04	STARD7
	CLCN7	9e-04							HNRNPUL1	8e-04								HSDL1	9e-04								EML2	1e-04								H6PD	0e+00								HK2	0e+00	GAREM	3e-04	SMARCA2
	GNGT2	9e-04							MCM8	8e-04								SIGLEC16	1e-03								SERINC5	1e-04								BAALC	0e+00								WDFY2	0e+00	ERLEC1	3e-04	G0S2
	TMEM57	9e-04							ZSCAN21	8e-04								SPARC	1e-03								REL	1e-04								AMPD3	0e+00								GIPC3	0e+00	COPS8	3e-04	DYRK3
	TMEM180	9e-04							EGLN1	8e-04								TRA2B	1e-03								ADAM12	1e-04								ARHGEF2	0e+00								SIGLEC15	0e+00	PREX1	3e-04	RNF19B
	SLC27A1	9e-04							C1orf43	9e-04								SERPINI1	1e-03								WBP1L	1e-04								NIPAL4	0e+00								MAD2L2	0e+00	BRD3	3e-04	SLCO3A1
	PFKFB2	9e-04							CYP4V2	9e-04								DNAJC5B	1e-03								ERICH1	1e-04								ICAM1	0e+00								IRAK3	0e+00	PSMG1	3e-04	ZNF217
	PSMD7	9e-04							KCTD17	9e-04								ZZZ3	1e-03								PARP4	1e-04								CRAMP1L	0e+00								SDS	0e+00	SNTB2	3e-04	WNT5A
	GINS3	9e-04							KIF15	9e-04								DDX17	1e-03								UQCRC1	1e-04								TMEM243	0e+00								KCNN4	0e+00	FAM26F	3e-04	ADORA3
	DCXR	9e-04							RANBP10	9e-04																	VAPB	1e-04								PAK1	0e+00								BAALC	0e+00	CAMKK1	3e-04	KLF7
	ARPC1A	9e-04							CTSA	9e-04																	G0S2	1e-04								FGD4	0e+00								PLEK	0e+00	P2RY1	3e-04	UBE2E1
	TUBG2	1e-03							LAMP1	9e-04																	DOCK6	1e-04								MIR146A	1e-04								LDLRAD3	0e+00	SMAP2	3e-04	EHD1
	C10orf76	1e-03							ITGAX	9e-04																	ZNF800	1e-04								TSEN15	1e-04								LINC01003	0e+00	GNAQ	3e-04	SLC20A1
	DDX26B	1e-03							GPR82	9e-04																	GJB2	1e-04								IDH2	1e-04								LILRA5	0e+00	DYRK3	3e-04	TNFAIP2
									F11R	9e-04																	DDX27	1e-04								DVL3	1e-04								PLAU	0e+00	DIS3L	3e-04	ENTPD7
									CCNE1	9e-04																	DNAJC3	1e-04								CLEC4D	1e-04								CD83	0e+00	KLF7	3e-04	HES4
									MPST	9e-04																	CARS	1e-04								ETV5	1e-04								LILRA3	0e+00	PRKCH	3e-04	REPS1
									CISD2	1e-03																	DLEU7-AS1	1e-04								RDX	1e-04								CLDN23	0e+00	THRB	3e-04	SGMS2
									LITAF	1e-03																	ZSWIM1	1e-04								CLU	1e-04								NFIA	0e+00	THAP8	3e-04	SNHG15
									APBB2	1e-03																	TTC7B	1e-04								STX10	1e-04								SRC	0e+00	NINJ1	3e-04	OXNAD1
									ZNF544	1e-03																	IL1R1	1e-04								OSGIN2	1e-04								SRXN1	0e+00	SH3BP1	3e-04	TRPC4AP
									ZSWIM6	1e-03																	LOC554249	1e-04								RARRES1	1e-04								TUBE1	0e+00	KLHDC3	3e-04	COPS8
									CTDSPL2	1e-03																	CD300LB	1e-04								FLI1	1e-04								SIGLEC16	0e+00	SIAH2	3e-04	CYTIP
									RFESD	1e-03																	HSPA1A	1e-04								ZNF451	1e-04								MS4A6A	0e+00	BPGM	3e-04	NSD1
									YIPF2	1e-03																	HTRA4	1e-04								ZFYVE27	1e-04								TIMP3	0e+00	CHST14	3e-04	CNIH4
																											ZFC3H1	1e-04								NXF3	1e-04								GIMAP5	0e+00	SMIM3	3e-04	LGR4
																											HMG20B	1e-04								TUBE1	1e-04								PAN3	0e+00	DUSP8	3e-04	CYB5A
																											GPR183	1e-04								APLF	1e-04								SAA1	0e+00	TFPI	4e-04	JARID2
																											AGGF1	1e-04								PCED1B	1e-04								H2AFY2	0e+00	NRIP3	4e-04	HBEGF
																											TMEM114	1e-04								TBC1D4	1e-04								CELF2	0e+00	C17orf96	4e-04	HCAR3
																											FBXL17	1e-04								ZXDB	1e-04								S1PR2	0e+00	GLUL	4e-04	RCBTB1
																											FXYD6	1e-04								PADI2	1e-04								LRRC16B	0e+00	OSM	4e-04	USP6NL
																											LIMS3	1e-04								MAN2B1	1e-04								IL21R	0e+00	IER5L	4e-04	WDR36
																											BAALC	1e-04								UBE2D1	1e-04								HTRA4	0e+00	TMEM39A	4e-04	KIAA0247
																											BTAF1	1e-04								ULK2	1e-04								KLF7	0e+00	TAF8	4e-04	TMEM217
																											FPGT-TNNI3K	1e-04								PLEK2	1e-04								ANG	0e+00	JMY	4e-04	SAR1A
																											FDFT1	1e-04								MBOAT1	1e-04								BIN1	0e+00	TM4SF19	4e-04	HMOX1
																											ALDH3A1	1e-04								SERPINF1	1e-04								LPL	0e+00	SQLE	4e-04	ARID5A
																											KIAA1211	1e-04								ZDHHC18	1e-04								ADORA3	0e+00	IL1R1	4e-04	MTMR4
																											IFNGR2	1e-04								OLFML3	1e-04								CYTIP	0e+00	IFNGR1	4e-04	KLHDC2
																											ARPC1A	1e-04								GLTSCR2	1e-04								SDSL	0e+00	KLF4	4e-04	BCL2L11
																											ZNF142	1e-04								CYB5A	1e-04								APBB2	0e+00	ZBED3-AS1	4e-04	RELA
																											GDF15	1e-04								RAD52	1e-04								ACAP1	0e+00	MAP2K3	4e-04	SETD7
																											HTR2B	1e-04								TRIP10	1e-04								ERGIC1	0e+00	CEBPZOS	4e-04	CXCL5
																											UBR3	1e-04								TRPM4	1e-04								KCNE1	0e+00	MPRIP	4e-04	MED8
																											SLC25A46	1e-04								LMO2	1e-04								HSD11B1	0e+00	YRDC	4e-04	ZC3H12D
																											MET	1e-04								PLK3	1e-04								C15orf48	0e+00	IKBKAP	4e-04	CPEB2
																											NRIP3	1e-04								THRB	1e-04								C19orf35	0e+00	PIP4K2B	4e-04	PVRL3
																											EPT1	1e-04								PSTPIP2	1e-04								SERPINF1	0e+00	INSM1	4e-04	PKD2
																											EIF4E2	1e-04								GCNT1	1e-04								SLC2A1	0e+00	ZNF281	4e-04	EIF2S3
																											INTS3	1e-04								PJA1	1e-04								PER2	0e+00	METTL7A	4e-04	CYP27B1
																											ACACA	1e-04								HIST2H2AA4	1e-04								UXS1	0e+00	BTG2	4e-04	SPSB1
																											RALA	1e-04								C1QTNF1	1e-04								ARRDC2	0e+00	MEN1	4e-04	INPP5A
																											RPN2	1e-04								MGST2	1e-04								MANEAL	0e+00	HECTD2	4e-04	PIK3IP1
																											TCN2	1e-04								YWHAH	1e-04								RNF146	0e+00	PREB	4e-04	EML4
																											SMS	1e-04								FRMD3	1e-04								SNTB2	0e+00	LYPD3	4e-04	PER2
																											CNBP	1e-04								HAVCR2	1e-04								LOC100129083	0e+00	WDR60	4e-04	CNBP
																											FDPS	1e-04								PLGRKT	1e-04								CCDC40	0e+00	CCDC147-AS1	4e-04	C17orf75
																											PTP4A3	1e-04								PRPSAP1	1e-04								PPME1	0e+00	ADAM19	4e-04	IL27
																											SF3B3	2e-04								MYH11	1e-04								BCL7C	0e+00	SLC15A3	5e-04	MAP2K1
																											IPO5P1	2e-04								SLC39A7	1e-04								C1QC	0e+00	POC1B-GALNT4	5e-04	CFL2
																											PHF1	2e-04								ZSWIM6	1e-04								KLF4	0e+00	METTL21B	5e-04	RHOF
																											HSPA1B	2e-04								SIK3	1e-04								PTBP2	0e+00	PXK	5e-04	BIVM-ERCC5
																											PLAUR	2e-04								TNFSF8	1e-04								PRG2	0e+00	PIK3R1	5e-04	GRAMD3
																											GOSR2	2e-04								LUC7L	1e-04								LITAF	0e+00	LITAF	5e-04	PRKCE
																											AHI1	2e-04								MS4A6A	1e-04								LXN	0e+00	ABHD6	5e-04	AKAP1
																											L3HYPDH	2e-04								HLA-DQA2	1e-04								NHSL1	0e+00	RGS2	5e-04	MAP3K13
																											FADS1	2e-04								MMP14	1e-04								ENOX2	0e+00	PPIF	5e-04	VAV2
																											LINC00263	2e-04								MKNK1	1e-04								PTPMT1	0e+00	PI4K2A	5e-04	OAT
																											SLCO4A1	2e-04								CSF2RB	1e-04								TTC7B	0e+00	PARP16	5e-04	ABHD15
																											Mar-08	2e-04								DNMT1	1e-04								PTPN1	0e+00	NFIL3	5e-04	PTGS2
																											SPTBN1	2e-04								ACVR1B	1e-04								RELB	0e+00	SYNJ2	5e-04	PLEKHM3
																											SECISBP2	2e-04								LRP12	1e-04								TRIP10	0e+00	GID4	5e-04	CLCN5
																											A1BG-AS1	2e-04								CCAR1	1e-04								USP3	0e+00	ZFHX3	5e-04	CEP192
																											MYCBP	2e-04								PLAUR	1e-04								SLA	0e+00	SLC43A2	5e-04	FSD1L
																											CCL23	2e-04								FKBP14	1e-04								CLEC1A	0e+00	HDDC3	5e-04	P2RY1
																											SLC28A3	2e-04								SLC46A1	1e-04								CBX6	0e+00	GPR141	5e-04	DOCK9
																											CD72	2e-04								GPR155	1e-04								RHOF	0e+00	SLC44A1	5e-04	CLECL1
																											SQLE	2e-04								ITSN1	1e-04								CD300LF	0e+00	PBRM1	5e-04	H2AFY2
																											INSM1	2e-04								NDRG1	1e-04								HNRNPUL1	0e+00	GREM1	5e-04	USP4
																											ZNF75A	2e-04								GPR75	1e-04								CAPN5	0e+00	MBNL2	5e-04	SERPINB9
																											PARP6	2e-04								RGAG4	1e-04								ITGB3	0e+00	SAMD4A	5e-04	XPOT
																											ZNF25	2e-04								BCL7C	1e-04								PPIF	0e+00	SRGAP1	5e-04	CSRP2BP
																											DNAH17	2e-04								SELM	1e-04								UST	0e+00	PKP2	5e-04	CKB
																											SLED1	2e-04								SETD8	1e-04								C1orf21	0e+00	IL4I1	6e-04	XPO7
																											CD300LF	2e-04								SIGLEC16	1e-04								WLS	0e+00	TMEM217	6e-04	FUT10
																											FLJ22447	2e-04								COL5A1	1e-04								SH3PXD2B	0e+00	DAGLA	6e-04	TJP2
																											PTCH2	2e-04								DYNC1LI2	1e-04								C10orf55	0e+00	TGFBRAP1	6e-04	GALNT11
																											EIF3J	2e-04								SEC22B	1e-04								RHOB	0e+00	TEFM	6e-04	ZNF318
																											KLF11	2e-04								HIBADH	1e-04								COL24A1	0e+00	CBX6	6e-04	REEP3
																											MICA	2e-04								PPARA	1e-04								CD226	0e+00	PLEKHM3	6e-04	TNFSF15
																											TMEM97	2e-04								PHF1	1e-04								PPAP2B	0e+00	ADAM1A	6e-04	APPL1
																											RARRES1	2e-04								RNASE6	1e-04								MSANTD3-TMEFF1	0e+00	CHKA	6e-04	FAM117B
																											BCAT1	2e-04								NUP205	1e-04								SLC9A1	0e+00	VRK2	6e-04	LRP12
																											MINPP1	2e-04								TNFRSF9	1e-04								DRAM1	0e+00	TNFRSF1B	6e-04	CYC1
																											TGFB1	2e-04								MAN1C1	1e-04								RHOBTB1	0e+00	YPEL3	6e-04	GBGT1
																											LDHD	2e-04								KYNU	1e-04								IKBKB	0e+00	TMTC2	6e-04	CLCN3
																											ASNS	2e-04								PDK4	1e-04								ADAM12	0e+00	SDCCAG3	6e-04	MIS18BP1
																											ALS2CL	3e-04								FAM126A	1e-04								CXXC5	0e+00	BCL11A	6e-04	NBEA
																											ALDH1L2	3e-04								BHLHE41	1e-04								ARHGEF2	0e+00	KIAA0226	6e-04	LEO1
																											KANSL2	3e-04								TM2D2	1e-04								ECHDC1	0e+00	SLC38A6	6e-04	REXO2
																											DNAJB5	3e-04								RASGRP1	1e-04								FOXO3	0e+00	MTMR3	6e-04	PVR
																											SLC39A11	3e-04								MB21D2	1e-04								LOC102723701	0e+00	RGS1	6e-04	NCAPD2
																											UIMC1	3e-04								GALM	1e-04								HSD17B4	0e+00	PIAS2	6e-04	ADORA2A
																											DRAM2	3e-04								GALNS	1e-04								ASCC1	0e+00	FAM214A	6e-04	NARS2
																											TNF	3e-04								LPAR6	1e-04								AP2A2	0e+00	GDAP1	6e-04	METTL7A
																											CDK12	3e-04								ATL2	1e-04								CD44	0e+00	RELT	6e-04	ADORA2A-AS1
																											TIMP3	3e-04								TMEM205	1e-04								LOC100129831	0e+00	DENND5A	6e-04	ARHGEF2
																											FLVCR2	3e-04								ZNF25	1e-04								EOGT	0e+00	KIAA1456	6e-04	EGLN1
																											ATP6V0CP3	3e-04								TNIP1	1e-04								EIF4A3	0e+00	HRH2	6e-04	VEGFC
																											DHDH	3e-04								MSR1	1e-04								DHRS11	0e+00	MEX3B	6e-04	FPR1
																											ANKRD29	3e-04								SPATA2	1e-04								ADRB2	0e+00	PEX6	6e-04	PPAT
																											LOC400958	3e-04								PALLD	1e-04								CLASP1	0e+00	RNF187	6e-04	EIF2AK4
																											GPR75	3e-04								B3GNT9	1e-04								CPEB3	0e+00	CD80	6e-04	CLEC2D
																											RGS1	3e-04								ADAMDEC1	1e-04								NRIP3	0e+00	RPP25	6e-04	TBC1D14
																											CXorf38	3e-04								GPCPD1	2e-04								PIK3C2A	0e+00	GTF3A	6e-04	LINC00884
																											NBEAL2	3e-04								RCBTB2	2e-04								CD48	0e+00	TNFRSF18	6e-04	SH3RF1
																											COX20	3e-04								CDC27	2e-04								ELMO1	0e+00	LINC01268	6e-04	AZIN2
																											SYTL3	3e-04								TNIK	2e-04								LYPD3	0e+00	PAN3	7e-04	ABLIM3
																											TBC1D2	3e-04								FPR3	2e-04								DOCK11	0e+00	NDUFA11	7e-04	HAUS1
																											PRKAR1A	3e-04								DOCK10	2e-04								PIP4K2C	0e+00	LINC01181	7e-04	TFCP2L1
																											RYK	3e-04								MMP2	2e-04								DGKD	0e+00	GOLGA7B	7e-04	DLGAP4
																											FBP1	3e-04								RFX5	2e-04								ELOVL7	0e+00	SEMA7A	7e-04	HEATR3
																											CHTF8	3e-04								VEGFA	2e-04								DYRK3	0e+00	SLC22A15	7e-04	NHSL1
																											COL8A2	3e-04								ELOVL7	2e-04								CLCN7	0e+00	FES	7e-04	NBR1
																											TLR8	3e-04								TMEM106A	2e-04								SLC15A3	0e+00	FAM131B	7e-04	TRIQK
																											HMGCS1	3e-04								PYCARD	2e-04								PKM	0e+00	CTCF	7e-04	GPR84
																											HAMP	3e-04								DCDC2	2e-04								PRKCE	0e+00	GOT1	7e-04	RAD50
																											FBXO9	3e-04								CXorf21	2e-04								TTYH2	0e+00	FAM117B	7e-04	FKBP5
																											TCP1	3e-04								IL32	2e-04								HDGFRP3	0e+00	SLC46A1	7e-04	VTRNA1-3
																											ANAPC5	3e-04								ACOT1	2e-04								APH1B	0e+00	ESYT2	7e-04	TMPO
																											FBXO33	3e-04								HECTD2	2e-04								MFSD2A	0e+00	AMY1A	7e-04	MAP2K3
																											ACSL1	3e-04								TNIP3	2e-04								NPFF	0e+00	POLDIP3	7e-04	SNX8
																											DGKE	4e-04								CTSK	2e-04								UTRN	0e+00	ATP1B1	7e-04	ALAS1
																											ABHD17B	4e-04								NFKB2	2e-04								GIMAP7	0e+00	TBC1D16	7e-04	ITPKC
																											JOSD1	4e-04								P2RY6	2e-04								LHFPL2	0e+00	CHML	7e-04	MRPS23
																											TMEM8A	4e-04								RMI1	2e-04								SOCS3	0e+00	VNN1	7e-04	LOC101927934
																											ENPP2	4e-04								TMEM158	2e-04								HIPK3	0e+00	IL6R	7e-04	NCS1
																											UROD	4e-04								DNAJC14	2e-04								HMG20B	0e+00	PRKX	7e-04	LARP4
																											ADRB2	4e-04								UROD	2e-04								FGD2	0e+00	PDE7A	7e-04	SLC31A1
																											SCAI	4e-04								SPRY1	2e-04								LINC01181	0e+00	MAPKAPK5	7e-04	CTPS1
																											SRXN1	4e-04								CUL7	2e-04								TSPAN14	0e+00	LIF	7e-04	HIST1H2AK
																											GGCX	4e-04								ACO1	2e-04								HSBP1L1	0e+00	SLC30A1	7e-04	DRAM2
																											TLR4	4e-04								RNASE1	2e-04								KLHDC8B	0e+00	KITLG	7e-04	NINJ1
																											FKBP1B	4e-04								HK2	2e-04								ARFGAP3	0e+00	HAS1	7e-04	LAMB1
																											RNF122	4e-04								SLC23A2	2e-04								ATL1	0e+00	PSPH	7e-04	ZBTB14
																											BEAN1	4e-04								NR1H3	2e-04								TMEM138	0e+00	NUDT16	7e-04	TBC1D8
																											CHMP4B	4e-04								C3orf18	2e-04								MMP12	0e+00	GRAPL	7e-04	ARID4A
																											SKA1	4e-04								EHMT2	2e-04								RIPK2	0e+00	HILPDA	7e-04	SLC35E3
																											SLC1A5	4e-04								POMGNT1	2e-04								ENTPD7	0e+00	SGMS2	7e-04	MAPKAPK5
																											MB21D2	4e-04								RIN2	2e-04								TMEM176B	0e+00	MB21D2	7e-04	TARBP1
																											PTGES	4e-04								PPP1R15A	2e-04								CD163	0e+00	MKNK2	8e-04	LOC731424
																											CCDC69	4e-04								NAT8B	2e-04								FBXO44	0e+00	MLLT10	8e-04	IL2RA
																											PRKCH	4e-04								EMILIN1	2e-04								PLAUR	0e+00	SRSF8	8e-04	NUMB
																											PPIAP30	4e-04								Sep-06	2e-04								CHKA	0e+00	QTRT1	8e-04	USP13
																											COX14	4e-04								BIN1	2e-04								TNFAIP8L3	0e+00	SLC16A5	8e-04	SMAD7
																											TBXA2R	4e-04								ZNF207	2e-04								BTG3	0e+00	ACP6	8e-04	CSGALNACT2
																											SLAMF6	4e-04								DEXI	2e-04								FOSL2	0e+00	PDHB	8e-04	GLUL
																											ADAM17	4e-04								LINC01093	2e-04								COPRS	0e+00	LOC644090	8e-04	PLEKHA1
																											STAG3L1	4e-04								RABGEF1	2e-04								AMPD3	0e+00	SPTLC2	8e-04	KDM6B
																											DUSP16	5e-04								DNAJB11	2e-04								NRBP1	0e+00	ABHD2	8e-04	L3MBTL3
																											LXN	5e-04								PCIF1	2e-04								SULF2	0e+00	ITGB7	8e-04	HCAR2
																											S100A13	5e-04								RIPK2	2e-04								C7orf60	0e+00	SLC9A7P1	8e-04	CENPC
																											POLR2B	5e-04								CAPN5	2e-04								MSC	0e+00	SIRT7	8e-04	DPYD
																											SC5D	5e-04								TBC1D25	2e-04								FGD4	0e+00	ERCC3	8e-04	NUDT7
																											STRIP2	5e-04								MTMR10	2e-04								G0S2	0e+00	TLR7	8e-04	IGF1
																											GLRX	5e-04								CXCR5	2e-04								LYN	0e+00	HMHA1	9e-04	CBFB
																											ODF3B	5e-04								Mar-03	2e-04								RASSF2	0e+00	RIT1	9e-04	MB21D2
																											SGMS1	5e-04								C1orf122	2e-04								LOC100507487	0e+00	ALAS1	9e-04	DUSP8
																											TGS1	5e-04								KIAA0247	2e-04								TET3	0e+00	EIF4B	9e-04	SLC25A19
																											HPS4	5e-04								BMP6	2e-04								PAPOLG	0e+00	MIR29C	9e-04	TRPM2
																											FBXL12	5e-04								GP1BA	2e-04								PIK3R5	0e+00	NUCKS1	9e-04	QARS
																											ATP1B4	5e-04								IL1R2	2e-04								EVA1C	0e+00	MRPL34	9e-04	FOS
																											CCNT2	5e-04								CCDC112	2e-04								DTNB	0e+00	CFAP97	9e-04	EHMT2
																											PCSK7	5e-04								C10orf128	2e-04								CD274	0e+00	ARHGAP30	9e-04	FBXO38
																											APBA3	5e-04								RCAN2	2e-04								ATP10D	0e+00	CAB39	9e-04	LINC01181
																											SLC16A6	5e-04								ITPR3	2e-04								MYO7A	0e+00	TMEM120B	9e-04	GEM
																											DNASE2B	5e-04								MLEC	2e-04								NABP1	0e+00	HTRA1	9e-04	KDM7A
																											TTC17	5e-04								R3HDM2	2e-04								METTL21B	0e+00	HLA-DPB1	9e-04	CDC42EP2
																											MED1	5e-04								CD200R1	2e-04								C10orf54	0e+00	HTR7P1	9e-04	MSC
																											DOCK11	5e-04								NDP	2e-04								CTSLP2	0e+00	C2CD5	9e-04	KYNU
																											NSF	5e-04								SLC1A3	2e-04								CAPG	0e+00	C19orf35	9e-04	SPRY2
																											MIS12	5e-04								PDE6G	3e-04								ADTRP	0e+00	ATAD2	9e-04	COMMD3
																											BRE	5e-04								TPMT	3e-04								RCAN1	0e+00	LINC00884	9e-04	ITGB8
																											DENND1C	5e-04								TMEM231	3e-04								ZBTB17	0e+00	WDFY1	9e-04	CPOX
																											CXCL2	5e-04								RRP36	3e-04								ECHDC3	0e+00	HMOX2	9e-04	TMEM165
																											TUG1	5e-04								LSS	3e-04								KDM7A	0e+00	GPR68	9e-04	LOC100506746
																											ABHD15	5e-04								GPR137	3e-04								MAPKBP1	0e+00	THOC7	9e-04	NDFIP2
																											ZNF281	5e-04								DTNB	3e-04								YPEL3	0e+00	ADCK4	9e-04	IL10
																											SLC39A7	5e-04								STRN3	3e-04								ITGA9	0e+00	DLX1	9e-04	RAD17
																											EPB41L1	5e-04								FZD7	3e-04								TMEM9	0e+00	BRI3BP	9e-04	HSPA1A
																											SNRNP48	5e-04								MRPS11	3e-04								PJA1	0e+00	FBXL20	9e-04	PAQR4
																											IDI1	5e-04								MTMR6	3e-04								FAH	0e+00	TFCP2L1	9e-04	LOC100049716
																											SYNJ2	5e-04								FGL2	3e-04								SLC2A6	0e+00	DBNDD1	9e-04	EPHX1
																											TIMM10B	5e-04								GPBAR1	3e-04								TBC1D8	0e+00	MFSD2A	9e-04	LAMB3
																											RAD54B	5e-04								ST3GAL6	3e-04								RNF166	0e+00	LILRA5	9e-04	CEBPB
																											MAOA	5e-04								MALT1	3e-04								PLD1	0e+00	PAPD4	9e-04	CXCR5
																											SGK494	5e-04								PRSS33	3e-04								SLCO3A1	0e+00	YEATS4	9e-04	SNAP29
																											MITF	5e-04								TKT	3e-04								MAP2K1	0e+00	NDUFC2-KCTD14	9e-04	NFIC
																											ELMO2	5e-04								ABCC5-AS1	3e-04								ACSS2	0e+00	L3MBTL3	9e-04	IL12B
																											PTRH2	5e-04								TMEM63B	3e-04								NCOA3	0e+00	ATXN7L3	9e-04	SNX5
																											ACLY	5e-04								WIPF1	3e-04								SLC43A3	0e+00	VAV1	9e-04	PRDM8
																											ATXN7	6e-04								WTAP	3e-04								MTMR4	0e+00	KIAA0100	9e-04	FAM46C
																											GTDC1	6e-04								HTRA1	3e-04								FCGR3A	0e+00	TTLL12	9e-04	APH1B
																											G6PD	6e-04								TREML1	3e-04								ARSG	0e+00	ANKRD1	9e-04	SUFU
																											CGN	6e-04								KLF3	3e-04								ARHGEF18	0e+00	TNIP3	9e-04	PABPC4
																											NEU1	6e-04								ALKBH3	3e-04								LINC00341	0e+00	RCAN1	1e-03	CHST2
																											VPS13B	6e-04								ADORA3	3e-04								LRRK2	0e+00	CFL1P1	1e-03	ZYG11B
																											B3GNT9	6e-04								ASS1	3e-04								TFRC	0e+00	EML3	1e-03	RNF166
																											NFYA	6e-04								ADM	3e-04								ACE	0e+00	N4BP3	1e-03	BCL3
																											CREM	6e-04								HIF1A-AS2	3e-04								CCL23	0e+00	MAP3K6	1e-03	MAP3K8
																											SETD8	6e-04								LINC01279	3e-04								ANKHD1-EIF4EBP3	0e+00	CPOX	1e-03	FOLR2
																											ZBED6CL	6e-04								SMPDL3A	3e-04								MCOLN2	0e+00	TANK	1e-03	PDCD1LG2
																											MIR5047	6e-04								CUX1	3e-04								SYT17	0e+00	CD274	1e-03	TMEM203
																											VEGFA	6e-04								PAXBP1-AS1	3e-04								GAA	0e+00	APOL3	1e-03	CD40
																											MCM5	6e-04								EPG5	3e-04								RGS20	0e+00	MERTK	1e-03	OASL
																											SSH1	7e-04								LPCAT2	3e-04								SEPP1	0e+00	SLC25A37	1e-03	TSC22D3
																											PHF13	7e-04								SLC35E2B	3e-04								ZC3H12D	0e+00			NAIF1
																											DIRAS2	7e-04								PBX4	3e-04								PARP4	0e+00			HNRNPDL
																											DFNA5	7e-04								TNFRSF4	3e-04								BACE1	0e+00			ABHD2
																											KLF3	7e-04								CHST2	3e-04								CCDC162P	0e+00			FCGR2A
																											HSD17B7	7e-04								FGR	3e-04								SIRPD	0e+00			ABHD8
																											GEM	7e-04								IRS2	3e-04								ZBTB20	0e+00			PTPRC
																											OCSTAMP	7e-04								TNFAIP2	3e-04								REPIN1	0e+00			TMEM87B
																											DEPDC5	7e-04								ANGEL1	3e-04								MEGF9	0e+00			KIF5A
																											DNHD1	7e-04								REEP5	4e-04								PELI1	0e+00			RRP9
																											WBSCR22	7e-04								EXOC6	4e-04								NFKB1	0e+00			TK2
																											FLAD1	7e-04								PHTF2	4e-04								SGMS2	0e+00			PARP16
																											MBD4	7e-04								MMP25	4e-04								LAMB3	0e+00			PPP1R15A
																											LTN1	7e-04								ARSG	4e-04								ARHGAP25	0e+00			THUMPD2
																											SETD1B	7e-04								NR4A1	4e-04								SLAMF7	0e+00			RELL1
																											LOC100128059	7e-04								CFP	4e-04								MEFV	0e+00			NUS1
																											KCNJ10	7e-04								SH2B3	4e-04								IL36RN	0e+00			FBXL17
																											TMEM237	7e-04								LOC100272216	4e-04								BHLHE40	0e+00			ENTPD6
																											LINC01010	7e-04								PTGIR	4e-04								C14orf169	0e+00			POMGNT2
																											TMEM9B-AS1	8e-04								HLA-DQA1	4e-04								SERPINF2	0e+00			HERC3
																											PAPLN	8e-04								FDX1	4e-04								USP53	0e+00			LRRK2
																											ZNF207	8e-04								CAPG	4e-04								MMP14	0e+00			BTF3L4
																											PPP1R1A	8e-04								FOS	4e-04								CD82	0e+00			SMAP2
																											CES4A	8e-04								KIAA0355	4e-04								MREG	0e+00			ACTR8
																											CD36	8e-04								SPRED1	4e-04								RCN3	0e+00			SLA
																											HRK	8e-04								RNASET2	4e-04								IGSF6	0e+00			ANKRD1
																											ADNP2	8e-04								KIAA0907	4e-04								KIAA1161	0e+00			BHLHE40
																											RAD51AP1	8e-04								TRIB2	4e-04								PDCD1LG2	0e+00			TMEM39A
																											ACTR3C	8e-04								FAM210B	4e-04								FMNL3	0e+00			NOD2
																											LOC100130193	8e-04								TMEM11	4e-04								RDH11	0e+00			GTPBP6
																											ANGEL1	8e-04								NUDT5	4e-04								P2RY1	0e+00			GUSBP9
																											PTTG1IP	8e-04								CCL3	4e-04								IGSF8	0e+00			KIAA1598
																											WWC3	8e-04								TBC1D10A	4e-04								RNASE6	0e+00			SCD
																											ZBTB17	8e-04								PKD2	4e-04								HIF1A	0e+00			CCDC94
																											ADIPOR1	8e-04								SIRPD	4e-04								NEU3	0e+00			ZNF586
																											TNFRSF9	8e-04								ADRB2	4e-04								ATF5	0e+00			ICAM4
																											CRK	8e-04								LIMA1	4e-04								GCA	0e+00			TNF
																											C19orf83	9e-04								VAV3	4e-04								SPRY1	0e+00			ITGB2-AS1
																											MAVS	9e-04								PRG2	4e-04								MFSD12	0e+00			DUSP7
																											EYA3	9e-04								MN1	4e-04								DLEU2	0e+00			CD274
																											SHPRH	9e-04								MBD4	4e-04								NR1H3	0e+00			NAPEPLD
																											NFIL3	9e-04								MBNL3	4e-04								ZBTB44	0e+00			TRAPPC12
																											DDX49	9e-04								WWC2	4e-04								SPATA13	0e+00			RGS1
																											VWCE	9e-04								CD1A	4e-04								CLDN7	0e+00			ADAMTS14
																											BDH2	9e-04								PPP3CC	4e-04								NSF	0e+00			UBE4B
																											LMTK2	9e-04								GPR157	4e-04								GGTLC2	0e+00			RFXAP
																											GABPB1-AS1	9e-04								DUSP6	4e-04								ALDOC	0e+00			ALDH1B1
																											TEX261	9e-04								TMLHE	4e-04								MAML3	0e+00			CASP5
																											P2RY6	9e-04								SPIN3	4e-04								DPYD	0e+00			IL36G
																											NUTM2A-AS1	9e-04								GNB3	4e-04								SH2D4A	0e+00			EFHD2
																											SNORD69	9e-04								TTC39C	5e-04								KDM1B	0e+00			VPS8
																											MPC2	9e-04								DUSP15	5e-04								ST3GAL2	0e+00			FAM214A
																											MKNK1	9e-04								GADD45B	5e-04								XPO5	0e+00			DHRS9
																											ORMDL2	9e-04								TRA2B	5e-04								CRAMP1L	0e+00			ACP6
																											BLK	9e-04								VAV3-AS1	5e-04								XPR1	0e+00			ZFP36
																											DEXI	9e-04								MYCBP	5e-04								TXNRD1	0e+00			UBE2E2
																											CDK2AP2	9e-04								NLRC4	5e-04								ATM	0e+00			SNORA55
																											MSRB1	9e-04								SMIM4	5e-04								HIPK2	0e+00			IL1B
																											PALLD	9e-04								Sep-02	5e-04								RPLP0P2	0e+00			TLR1
																											SUPT6H	9e-04								MNDA	5e-04								SYNE3	0e+00
																											EFNB1	9e-04								SPATC1	5e-04								ROCK1	0e+00
																											GPN2	9e-04								ACHE	5e-04								HSD3B7	0e+00
																											SLC25A35	9e-04								DDB1	5e-04								GRB10	0e+00
																											MIRLET7A3	9e-04								PXYLP1	5e-04								NRP2	0e+00
																											TBCE	9e-04								TNIP2	5e-04								MYL9	0e+00
																											ANKRD40	9e-04								EPM2AIP1	5e-04								TNF	0e+00
																											RENBP	1e-03								GGT3P	5e-04								USP15	0e+00
																											SNX18	1e-03								FABP4	5e-04								PTP4A1	0e+00
																											Sep-10	1e-03								COL24A1	5e-04								ZDHHC20	0e+00
																											ZNF195	1e-03								RYBP	5e-04								KATNAL2	0e+00
																											GLA	1e-03								SLC7A6	5e-04								ITSN1	0e+00
																											TRIM52	1e-03								ZNF800	5e-04								GAPT	0e+00
																											URB2	1e-03								SNAPC1	5e-04								BROX	0e+00
																											POMGNT2	1e-03								PDE8A	5e-04								DDIT4	0e+00
																											EIF1AD	1e-03								SLC19A2	5e-04								FMO5	0e+00
																											TRIM35	1e-03								PARP4	5e-04								C14orf182	0e+00
																											VIM-AS1	1e-03								EAF2	5e-04								CORO6	0e+00
																																				UPF2	5e-04								FLI1	0e+00
																																				SNX6	5e-04								BTF3L4	0e+00
																																				ABHD15	5e-04								TRPS1	0e+00
																																				VAMP2	5e-04								ARHGAP24	0e+00
																																				STAP2	5e-04								FCGRT	0e+00
																																				SFT2D2	5e-04								LILRB1	0e+00
																																				KLHL28	5e-04								ANKRD1	0e+00
																																				FUT8-AS1	5e-04								RFX2	0e+00
																																				NADK2	5e-04								CLEC7A	0e+00
																																				ACP2	5e-04								CCL4	0e+00
																																				PTGES2	6e-04								PLA2G4C	0e+00
																																				PAQR4	6e-04								PACSIN2	0e+00
																																				FAM105A	6e-04								RNASE1	0e+00
																																				BID	6e-04								OTUD1	0e+00
																																				DOK2	6e-04								NAV2	0e+00
																																				IRAK2	6e-04								PPARD	0e+00
																																				FAM13A	6e-04								NOL4L	0e+00
																																				SLTM	6e-04								B4GALT5	0e+00
																																				PODNL1	6e-04								TKT	0e+00
																																				WNT2B	6e-04								OLFML3	0e+00
																																				THUMPD2	6e-04								CYB561A3	0e+00
																																				VIM-AS1	6e-04								CLHC1	0e+00
																																				CCL3L1	6e-04								TNFSF9	0e+00
																																				GINS3	6e-04								GPX1	0e+00
																																				ZMYM1	6e-04								GRAMD3	0e+00
																																				LONRF1	6e-04								SSBP2	0e+00
																																				CNEP1R1	6e-04								STARD13	0e+00
																																				NMT2	6e-04								SIGLEC17P	0e+00
																																				MTNR1B	6e-04								IL4I1	0e+00
																																				NUP88	6e-04								PIGU	0e+00
																																				PIP4K2C	6e-04								ODC1	0e+00
																																				RHOB	6e-04								PRKCH	0e+00
																																				MTF1	6e-04								MRC1	0e+00
																																				KCTD13	6e-04								LILRA4	0e+00
																																				C11orf1	6e-04								CRELD2	0e+00
																																				BCL11A	6e-04								BLOC1S2	0e+00
																																				CTF1	6e-04								PFKL	0e+00
																																				BCL2A1	6e-04								RIMS3	0e+00
																																				RNF13	6e-04								KDM4A	0e+00
																																				SF3B3	6e-04								TMEM8A	0e+00
																																				C1S	6e-04								H2AFY	0e+00
																																				GCLC	6e-04								NFIC	0e+00
																																				HAUS7	6e-04								RCBTB1	0e+00
																																				KDM6B	6e-04								TXK	0e+00
																																				QPRT	6e-04								NHLRC2	0e+00
																																				C3orf62	6e-04								ZBTB34	0e+00
																																				TMEM38B	6e-04								DRAXIN	0e+00
																																				LOC441081	6e-04								ADAMTSL4	0e+00
																																				TPBGL	6e-04								RHBDF1	0e+00
																																				DPF1	6e-04								FRY	0e+00
																																				FBN2	6e-04								CYSTM1	0e+00
																																				CCDC12	6e-04								C20orf197	0e+00
																																				TNFAIP3	6e-04								TFEB	0e+00
																																				CALML4	6e-04								BID	0e+00
																																				METTL21B	7e-04								HSPA4L	0e+00
																																				ABHD2	7e-04								TMEM26	0e+00
																																				CHD9	7e-04								DNAJB11	0e+00
																																				MCOLN2	7e-04								F3	0e+00
																																				HLA-L	7e-04								IL1RN	0e+00
																																				KITLG	7e-04								EBI3	0e+00
																																				B4GALT5	7e-04								EPC2	0e+00
																																				PIK3R1	7e-04								PREX1	0e+00
																																				CPT1A	7e-04								NMT2	0e+00
																																				CCL15-CCL14	7e-04								TMEM255B	0e+00
																																				KCTD12	7e-04								RELL1	0e+00
																																				MSC	7e-04								C1orf162	0e+00
																																				ZBTB8A	7e-04								AIFM2	0e+00
																																				ZC3H12A	7e-04								MERTK	0e+00
																																				FZD5	7e-04								KCNJ2	0e+00
																																				SNX5	7e-04								FPR1	0e+00
																																				ARRDC3	7e-04								NEB	0e+00
																																				HIST1H3E	7e-04								FAIM	0e+00
																																				ATP6AP1	7e-04								ZNF774	0e+00
																																				ARID5B	7e-04								UBTF	0e+00
																																				LOC730102	7e-04								QKI	0e+00
																																				LHFPL2	7e-04								BLM	0e+00
																																				INSIG2	7e-04								FILIP1L	0e+00
																																				NPR3	7e-04								DUSP10	0e+00
																																				FKBP15	7e-04								SERINC5	0e+00
																																				TSPAN10	7e-04								AOC3	0e+00
																																				GNPTG	7e-04								SPIDR	0e+00
																																				PDLIM1	7e-04								FGL2	0e+00
																																				MPZL1	7e-04								WIBG	0e+00
																																				APBB1IP	7e-04								PTGS1	0e+00
																																				CBLN3	7e-04								TUBGCP4	0e+00
																																				MPHOSPH9	7e-04								ATOX1	0e+00
																																				PDE9A	7e-04								OSGIN2	0e+00
																																				KPNA4	7e-04								PGD	0e+00
																																				CDK2AP1	7e-04								SIRPB2	0e+00
																																				CSTA	7e-04								DENND5B	0e+00
																																				TUT1	7e-04								POMT1	0e+00
																																				C7orf60	7e-04								POMGNT1	0e+00
																																				WIBG	7e-04								FAM20A	0e+00
																																				C8orf58	7e-04								TMEM159	0e+00
																																				KLHL24	8e-04								RARRES1	0e+00
																																				LOXL3	8e-04								E2F3	0e+00
																																				SGK494	8e-04								TNFSF14	0e+00
																																				ZSCAN21	8e-04								CSGALNACT2	0e+00
																																				PON2	8e-04								IL6	0e+00
																																				CSF3	8e-04								CAHM	0e+00
																																				CLN5	8e-04								TRAM2-AS1	0e+00
																																				F11R	8e-04								KLHL42	0e+00
																																				PNPLA1	8e-04								LRRC3	0e+00
																																				CD1C	8e-04								ACOT9	0e+00
																																				LOC100130876	8e-04								PHLDB3	0e+00
																																				NUDT15	8e-04								MID1IP1	0e+00
																																				FADS3	8e-04								CXCL8	0e+00
																																				NAIP	8e-04								MANF	0e+00
																																				ZBTB10	8e-04								TMEM176A	0e+00
																																				ANO9	8e-04								ANAPC13	0e+00
																																				VILL	8e-04								TLR4	0e+00
																																				PPAP2A	8e-04								C1orf122	0e+00
																																				CC2D2A	8e-04								CARD6	0e+00
																																				ALDH3A1	8e-04								HELZ	0e+00
																																				STT3A	8e-04								MMP19	0e+00
																																				MAP2K6	8e-04								S100A13	0e+00
																																				C2CD5	8e-04								PABPC4	0e+00
																																				AMFR	8e-04								MIR146A	0e+00
																																				PPP1R32	8e-04								SLC39A13	0e+00
																																				INO80B	8e-04								PFKP	0e+00
																																				NKIRAS2	8e-04								SPHK1	0e+00
																																				LSR	8e-04								LINC01278	0e+00
																																				MYO5A	8e-04								NR4A3	0e+00
																																				NDC80	8e-04								HIC2	0e+00
																																				MEMO1	9e-04								LINC01127	0e+00
																																				MCTP1	9e-04								RAB35	0e+00
																																				WDR59	9e-04								C17orf96	0e+00
																																				LINC01504	9e-04								PNPLA7	0e+00
																																				KLHL42	9e-04								HECA	0e+00
																																				TM7SF3	9e-04								PLCL2	0e+00
																																				MRC1	9e-04								GEM	0e+00
																																				STRIP1	9e-04								TNFRSF10A	0e+00
																																				COX20	9e-04								AKR1B1	0e+00
																																				OIP5	9e-04								RMDN2	0e+00
																																				GDE1	9e-04								PKD1L3	0e+00
																																				IL4R	9e-04								TSNAX-DISC1	0e+00
																																				STK17A	9e-04								MIR155	0e+00
																																				TBC1D16	9e-04								METTL1	0e+00
																																				UPK3B	9e-04								ST3GAL6-AS1	0e+00
																																				ZBED3	9e-04								MTF1	0e+00
																																				MAML2	9e-04								ALOX5AP	0e+00
																																				SEMA3C	9e-04								CSNK1A1	0e+00
																																				TSPAN4	9e-04								BCAR3	0e+00
																																				GIT2	9e-04								LPAR6	0e+00
																																				APOO	9e-04								SLC25A29	0e+00
																																				NBPF11	9e-04								LOC100506114	0e+00
																																				RALBP1	9e-04								C17orf58	0e+00
																																				FAM72C	1e-03								CSF1	0e+00
																																				FAM53B	1e-03								TRAF1	0e+00
																																				PARP1	1e-03								GNPTAB	0e+00
																																				PNRC1	1e-03								FAM213B	0e+00
																																				AMMECR1	1e-03								TBXAS1	0e+00
																																				DENND5A	1e-03								GALNS	0e+00
																																				KANSL3	1e-03								GHDC	0e+00
																																				PDCD6IPP2	1e-03								PRPSAP1	0e+00
																																				CRK	1e-03								PAN2	0e+00
																																													MLLT10	0e+00
																																													UROD	0e+00
																																													TNFRSF11A	0e+00
																																													STRIP2	0e+00
																																													SLAMF6	0e+00
																																													ETHE1	0e+00
																																													SNAPC1	0e+00
																																													SLC44A1	0e+00
																																													ITGB7	0e+00
																																													RPN1	0e+00
																																													RPS6KA2-IT1	0e+00
																																													FFAR4	0e+00
																																													SERP1	0e+00
																																													NFKBIE	0e+00
																																													CARD11	0e+00
																																													KIAA1614-AS1	0e+00
																																													STRBP	0e+00
																																													TTC9	0e+00
																																													C9orf106	0e+00
																																													CLN8	0e+00
																																													IQGAP2	0e+00
																																													Mar-03	0e+00
																																													LOC554249	0e+00
																																													CDK14	0e+00
																																													UBA5	0e+00
																																													MMP8	0e+00
																																													MIS18BP1	0e+00
																																													GNB5	0e+00
																																													GALNT2	0e+00
																																													RBPJ	0e+00
																																													BCL2A1	0e+00
																																													NISCH	0e+00
																																													VRK2	0e+00
																																													PTGR1	0e+00
																																													PHACTR1	0e+00
																																													RALA	0e+00
																																													AGPS	0e+00
																																													WWP1	0e+00
																																													TRIM13	0e+00
																																													GLDN	0e+00
																																													TCTN2	0e+00
																																													RFTN1	0e+00
																																													PVRL1	0e+00
																																													NFKB2	0e+00
																																													PI4K2A	0e+00
																																													PIM1	0e+00
																																													CSF2RB	0e+00
																																													MINK1	0e+00
																																													ST8SIA4	0e+00
																																													MPRIP	0e+00
																																													MEP1A	0e+00
																																													IER5L	0e+00
																																													PPP3R1	0e+00
																																													ABCC5-AS1	0e+00
																																													ARGLU1	0e+00
																																													TGM2	0e+00
																																													ATP6V1A	0e+00
																																													DDB1	0e+00
																																													PLCD1	0e+00
																																													PARVG	0e+00
																																													PAXBP1-AS1	0e+00
																																													ARL4D	0e+00
																																													AMFR	0e+00
																																													TGFBR3	0e+00
																																													NCLN	0e+00
																																													DPEP2	0e+00
																																													RLN3	0e+00
																																													TRPM4	0e+00
																																													ALAS1	0e+00
																																													ITPR1	0e+00
																																													CDC37	0e+00
																																													SOCS2	0e+00
																																													AGFG1	0e+00
																																													WAC-AS1	0e+00
																																													TMEM80	0e+00
																																													CTSZ	0e+00
																																													C3orf58	0e+00
																																													SGTB	0e+00
																																													ZFC3H1	0e+00
																																													ZNF652	0e+00
																																													TNFRSF1A	0e+00
																																													SPSB1	0e+00
																																													ACSL1	0e+00
																																													BBS5	0e+00
																																													TOR3A	0e+00
																																													LINC00324	0e+00
																																													RMDN3	0e+00
																																													PTPN9	0e+00
																																													CAMP	0e+00
																																													ANKRD29	0e+00
																																													SIGLEC14	0e+00
																																													LINC01138	0e+00
																																													POMGNT2	0e+00
																																													TRAPPC6A	0e+00
																																													TAGAP	0e+00
																																													HSP90B1	0e+00
																																													OCRL	0e+00
																																													KBTBD8	0e+00
																																													CHPT1	0e+00
																																													AGFG2	0e+00
																																													FAR2	0e+00
																																													MADD	0e+00
																																													INTS10	0e+00
																																													DNAJA4	0e+00
																																													FKBP4	0e+00
																																													NIPAL4	0e+00
																																													LY9	0e+00
																																													GSTM4	0e+00
																																													ANGEL1	0e+00
																																													LSS	0e+00
																																													SGPP2	0e+00
																																													PLA2G7	0e+00
																																													WDR77	0e+00
																																													MGLL	0e+00
																																													HSPA5	0e+00
																																													TMEM9B-AS1	0e+00
																																													PCMTD2	0e+00
																																													FADS3	0e+00
																																													FRAT2	0e+00
																																													CHIC2	0e+00
																																													CLEC6A	0e+00
																																													RAP2A	0e+00
																																													FAXDC2	0e+00
																																													DFNA5	0e+00
																																													ALDH3A2	0e+00
																																													RTCA-AS1	0e+00
																																													MFSD11	0e+00
																																													CLCF1	0e+00
																																													MBD4	0e+00
																																													RHOD	0e+00
																																													LOC728989	0e+00
																																													MYO9B	0e+00
																																													TGFB1	0e+00
																																													ZNF589	0e+00
																																													SCD	0e+00
																																													PAQR5	0e+00
																																													CD80	0e+00
																																													MAP3K3	0e+00
																																													RTN4RL2	0e+00
																																													LOC100507639	0e+00
																																													RELT	0e+00
																																													OSCAR	0e+00
																																													HMGN2P46	0e+00
																																													MUTYH	0e+00
																																													GPR157	0e+00
																																													IFNGR1	0e+00
																																													MCU	0e+00
																																													FOXN2	0e+00
																																													UBALD2	0e+00
																																													LOC100132891	0e+00
																																													ALCAM	0e+00
																																													ARID3A	0e+00
																																													PCYOX1L	0e+00
																																													ZNF217	0e+00
																																													ENO2	0e+00
																																													GAL	0e+00
																																													CNIH4	0e+00
																																													AFF2	0e+00
																																													KYNU	0e+00
																																													DNMBP	0e+00
																																													VEGFA	0e+00
																																													COL8A2	0e+00
																																													ZNF562	0e+00
																																													PTGS2	0e+00
																																													ATF7	0e+00
																																													PRKCDBP	0e+00
																																													KCNJ2-AS1	0e+00
																																													TM4SF19-AS1	0e+00
																																													GPR75	0e+00
																																													LOC388820	0e+00
																																													AGAP2	0e+00
																																													SRGAP2C	0e+00
																																													SLCO2B1	0e+00
																																													MTMR11	0e+00
																																													MAPRE3	0e+00
																																													FLII	0e+00
																																													ZFYVE26	0e+00
																																													SLC25A19	0e+00
																																													ADO	0e+00
																																													DISP1	0e+00
																																													ADCY3	0e+00
																																													SLC35F2	0e+00
																																													DIRC3	0e+00
																																													SLC15A2	0e+00
																																													ITPR3	0e+00
																																													FSD1L	0e+00
																																													PDIA4	0e+00
																																													TMEM217	0e+00
																																													TRPV2	0e+00
																																													ZBED6	0e+00
																																													SLC22A15	0e+00
																																													GAB1	0e+00
																																													CCDC109B	0e+00
																																													EZH1	0e+00
																																													ANKS1A	0e+00
																																													KDELC2	0e+00
																																													B4GALT6	0e+00
																																													DAGLA	0e+00
																																													TBC1D22B	0e+00
																																													CSTB	0e+00
																																													ETV3	0e+00
																																													SH3PXD2A	0e+00
																																													SIRPA	0e+00
																																													STK40	0e+00
																																													MOGS	0e+00
																																													CDKN1A	0e+00
																																													NUDT17	0e+00
																																													DFNB31	0e+00
																																													PLK3	0e+00
																																													RAD54L2	0e+00
																																													LINC00996	0e+00
																																													DTWD2	0e+00
																																													KCNC4	0e+00
																																													LRRC61	0e+00
																																													FZD4	0e+00
																																													CCL19	0e+00
																																													LILRB2	0e+00
																																													CTNS	0e+00
																																													ZFP36	0e+00
																																													PPM1L	0e+00
																																													TBC1D30	0e+00
																																													DUSP14	0e+00
																																													CD164	0e+00
																																													CD180	0e+00
																																													HAAO	0e+00
																																													ASAP2	0e+00
																																													CD79A	0e+00
																																													LILRB4	0e+00
																																													DPCD	0e+00
																																													ATF3	0e+00
																																													ZNF189	0e+00
																																													LINC01135	0e+00
																																													TMEM64	0e+00
																																													GABPB1-AS1	0e+00
																																													CD33	0e+00
																																													TATDN3	0e+00
																																													C3orf62	0e+00
																																													SIK3	0e+00
																																													ZFPL1	0e+00
																																													SGCG	0e+00
																																													IL27RA	0e+00
																																													CD72	0e+00
																																													RAB30	0e+00
																																													ALDH7A1	0e+00
																																													KCNQ4	0e+00
																																													ZBED6CL	0e+00
																																													GUCY1B3	0e+00
																																													DTX1	0e+00
																																													TFPT	0e+00
																																													WDR26	0e+00
																																													NEU1	0e+00
																																													FAM13A	0e+00
																																													C19orf38	0e+00
																																													SLC40A1	0e+00
																																													VIM-AS1	0e+00
																																													ZNF395	0e+00
																																													ACVR2A	0e+00
																																													GPR153	0e+00
																																													VAC14	0e+00
																																													TP53INP1	0e+00
																																													MBTD1	0e+00
																																													PHC2	0e+00
																																													GADD45G	0e+00
																																													LSP1	0e+00
																																													TNRC18	0e+00
																																													CCL4L2	0e+00
																																													UBE2D1	0e+00
																																													USP6NL	0e+00
																																													SCRN1	0e+00
																																													STK17A	0e+00
																																													EIF4G3	0e+00
																																													FAM72D	0e+00
																																													TTLL4	0e+00
																																													AKAP13	0e+00
																																													GPC4	0e+00
																																													SLC9B2	0e+00
																																													PELI3	0e+00
																																													EAF2	0e+00
																																													ADPGK	0e+00
																																													C12orf4	0e+00
																																													CREB3	0e+00
																																													PPAP2A	0e+00
																																													WASF2	0e+00
																																													HDAC4	0e+00
																																													PDHX	0e+00
																																													PSEN2	0e+00
																																													APBB1IP	0e+00
																																													FLJ46906	0e+00
																																													MPZL1	0e+00
																																													RSRP1	0e+00
																																													SLC46A1	0e+00
																																													MSRB2	0e+00
																																													CA13	0e+00
																																													SYNGR2	0e+00
																																													CTSL	0e+00
																																													TSHZ3	0e+00
																																													PFKFB3	0e+00
																																													SFMBT2	0e+00
																																													INPP5A	0e+00
																																													MMP2	0e+00
																																													PALD1	0e+00
																																													TGFA	0e+00
																																													NEIL1	0e+00
																																													PLA2G2D	0e+00
																																													GPR84	0e+00
																																													STK32C	0e+00
																																													MBOAT7	0e+00
																																													SETX	0e+00
																																													UBE2Z	0e+00
																																													PPP1R21	0e+00
																																													TMEM236	0e+00
																																													GIMAP4	0e+00
																																													SLC11A2	0e+00
																																													CYP27B1	0e+00
																																													TOM1L2	0e+00
																																													KLF13	0e+00
																																													CMSS1	0e+00
																																													PIK3AP1	0e+00
																																													SLC22A1	0e+00
																																													RNF141	0e+00
																																													TBC1D14	0e+00
																																													MARS	0e+00
																																													MBNL2	0e+00
																																													PBLD	0e+00
																																													SNX27	0e+00
																																													ABI3	0e+00
																																													TPBGL	0e+00
																																													CD40	0e+00
																																													GDF15	0e+00
																																													FAM118B	0e+00
																																													JMJD1C	0e+00
																																													EAF1	0e+00
																																													DOLPP1	0e+00
																																													SPCS3	0e+00
																																													TRIM54	0e+00
																																													FBXO38	0e+00
																																													NUDT16L1	0e+00
																																													PDCD4	0e+00
																																													SCAI	0e+00
																																													PDE8A	0e+00
																																													TYSND1	0e+00
																																													GARS	0e+00
																																													ZSCAN21	0e+00
																																													UNC13D	0e+00
																																													EHF	0e+00
																																													DGUOK	0e+00
																																													DPP4	0e+00
																																													RPS6KA2	0e+00
																																													SP1	0e+00
																																													NQO1	0e+00
																																													NEAT1	0e+00
																																													ATP8B2	0e+00
																																													DIDO1	0e+00
																																													KLK4	0e+00
																																													MDFIC	0e+00
																																													TNIP1	0e+00
																																													YRDC	0e+00
																																													ZNF131	0e+00
																																													KAL1	1e-04
																																													CCDC24	1e-04
																																													GBA	1e-04
																																													PPM1H	1e-04
																																													DNLZ	1e-04
																																													ST3GAL4	1e-04
																																													EIF4ENIF1	1e-04
																																													HEATR5B	1e-04
																																													UBXN2B	1e-04
																																													MIR3674	1e-04
																																													GSDMA	1e-04
																																													MFNG	1e-04
																																													SGSM2	1e-04
																																													SNX5	1e-04
																																													WDR81	1e-04
																																													ITGA2	1e-04
																																													ZBTB46	1e-04
																																													CCDC147-AS1	1e-04
																																													RNF144B	1e-04
																																													DUSP15	1e-04
																																													MLLT11	1e-04
																																													IDH1	1e-04
																																													GJB2	1e-04
																																													RGS1	1e-04
																																													SDF2L1	1e-04
																																													HSPA12B	1e-04
																																													DVL2	1e-04
																																													KIAA1211	1e-04
																																													TMEM255A	1e-04
																																													IER3	1e-04
																																													STX6	1e-04
																																													CALHM2	1e-04
																																													TES	1e-04
																																													LOC100507577	1e-04
																																													CYBRD1	1e-04
																																													PBX4	1e-04
																																													SORL1	1e-04
																																													PTBP3	1e-04
																																													NES	1e-04
																																													HLA-DQA2	1e-04
																																													SOD2	1e-04
																																													SOGA1	1e-04
																																													CHMP4B	1e-04
																																													SLC25A37	1e-04
																																													AGK	1e-04
																																													EDN1	1e-04
																																													TASP1	1e-04
																																													DIP2C	1e-04
																																													RGS16	1e-04
																																													GPCPD1	1e-04
																																													BMP6	1e-04
																																													PARP12	1e-04
																																													RASGRP1	1e-04
																																													PCF11	1e-04
																																													LTBP3	1e-04
																																													CRLS1	1e-04
																																													ABHD14A-ACY1	1e-04
																																													ABCA1	1e-04
																																													UBE2H	1e-04
																																													PRDX1	1e-04
																																													C1orf198	1e-04
																																													ZNF462	1e-04
																																													S100A4	1e-04
																																													CREB5	1e-04
																																													ARHGAP35	1e-04
																																													P2RX4	1e-04
																																													PHF13	1e-04
																																													AZU1	1e-04
																																													KIAA1549	1e-04
																																													SIRT1	1e-04
																																													BCAR1	1e-04
																																													C9orf66	1e-04
																																													ACSL5	1e-04
																																													ASAP1	1e-04
																																													NR2C2	1e-04
																																													TRMT5	1e-04
																																													RUFY3	1e-04
																																													ASGR2	1e-04
																																													KAT8	1e-04
																																													ARNTL2	1e-04
																																													USP12	1e-04
																																													LGALS3	1e-04
																																													ELMOD3	1e-04
																																													CCL1	1e-04
																																													TMEM181	1e-04
																																													CHST2	1e-04
																																													ST3GAL4-AS1	1e-04
																																													PPIEL	1e-04
																																													NBEA	1e-04
																																													DNAJB5	1e-04
																																													INTS4	1e-04
																																													TBC1D19	1e-04
																																													AGPAT4	1e-04
																																													NPLOC4	1e-04
																																													TC2N	1e-04
																																													CASP5	1e-04
																																													SERPINE1	1e-04
																																													ZMIZ1-AS1	1e-04
																																													FXYD6	1e-04
																																													UBA6	1e-04
																																													NPC2	1e-04
																																													ALDH3A1	1e-04
																																													RAB3D	1e-04
																																													C3orf35	1e-04
																																													ATP6V0A2	1e-04
																																													LRRCC1	1e-04
																																													CRABP2	1e-04
																																													TRIM33	1e-04
																																													STPG1	1e-04
																																													FAM105A	1e-04
																																													WDR83	1e-04
																																													PHLDA3	1e-04
																																													CD2BP2	1e-04
																																													GIMAP8	1e-04
																																													PDE4DIP	1e-04
																																													NUAK2	1e-04
																																													CENPBD1P1	1e-04
																																													ZFP82	1e-04
																																													SQSTM1	1e-04
																																													FBXO11	1e-04
																																													FLJ42200	1e-04
																																													OLFML2B	1e-04
																																													PTK2B	1e-04
																																													SMARCA2	1e-04
																																													PRRC2B	1e-04
																																													M6PR	1e-04
																																													RBBP9	1e-04
																																													SFMBT1	1e-04
																																													AP1S3	1e-04
																																													PGRMC2	1e-04
																																													GGNBP2	1e-04
																																													COL6A2	1e-04
																																													CKB	1e-04
																																													RAPGEF6	1e-04
																																													RIN3	1e-04
																																													DNAH1	1e-04
																																													SLC1A5	1e-04
																																													MCC	1e-04
																																													OTUB2	1e-04
																																													CEP290	1e-04
																																													ASL	1e-04
																																													MARCO	1e-04
																																													DIRAS2	1e-04
																																													CDNF	1e-04
																																													MYEOV	1e-04
																																													ADAMTS10	1e-04
																																													PVRL4	1e-04
																																													GIGYF2	1e-04
																																													SH3TC1	1e-04
																																													AMPH	1e-04
																																													EPS8	1e-04
																																													NMB	1e-04
																																													LGI3	1e-04
																																													NINJ2	1e-04
																																													COL6A1	1e-04
																																													LDLRAD4	1e-04
																																													PCMTD1	1e-04
																																													HPRT1	1e-04
																																													EML2	1e-04
																																													SVIL	1e-04
																																													BHLHE41	1e-04
																																													NR3C1	1e-04
																																													GMFG	1e-04
																																													ACTN4	1e-04
																																													SLC37A1	1e-04
																																													EID1	1e-04
																																													RNF135	1e-04
																																													POLH	1e-04
																																													NCAM1	1e-04
																																													PI4KA	1e-04
																																													NFE2L1	1e-04
																																													ZNF625-ZNF20	1e-04
																																													RASSF4	1e-04
																																													NMRK2	1e-04
																																													WIPI1	1e-04
																																													CLIC4	1e-04
																																													FTH1	1e-04
																																													SELPLG	1e-04
																																													ZC3H7B	1e-04
																																													PILRA	1e-04
																																													BRPF3	1e-04
																																													NIPSNAP1	1e-04
																																													RABEPK	1e-04
																																													RCN1	1e-04
																																													BTN2A3P	1e-04
																																													JAKMIP2	1e-04
																																													VAV1	1e-04
																																													TMEM62	1e-04
																																													OPTN	1e-04
																																													TUG1	1e-04
																																													DIP2A	1e-04
																																													FUT8	1e-04
																																													SNAP29	1e-04
																																													ANAPC16	1e-04
																																													GLA	1e-04
																																													ACLY	1e-04
																																													GPR126	1e-04
																																													STK38L	1e-04
																																													IL1B	1e-04
																																													C9orf114	1e-04
																																													CEP70	1e-04
																																													RTF1	1e-04
																																													MLXIP	1e-04
																																													LACC1	1e-04
																																													LOC100507006	1e-04
																																													LINC01010	1e-04
																																													S100A10	1e-04
																																													JHDM1D-AS1	1e-04
																																													AVIL	1e-04
																																													TNK1	1e-04
																																													EPS15L1	1e-04
																																													PXMP2	1e-04
																																													JARID2	1e-04
																																													AMY2B	1e-04
																																													NLRP1	1e-04
																																													PRPF38B	1e-04
																																													MAP3K6	1e-04
																																													CSRP2	1e-04
																																													AMZ2	1e-04
																																													NSFP1	1e-04
																																													SLC16A10	1e-04
																																													C1orf74	1e-04
																																													CARD8	1e-04
																																													MAFB	1e-04
																																													DDR1	1e-04
																																													MIR3142	1e-04
																																													FRMD4A	1e-04
																																													LOC100129550	1e-04
																																													SKI	1e-04
																																													DLAT	1e-04
																																													RABGAP1	1e-04
																																													CRCP	1e-04
																																													PATL1	1e-04
																																													LRWD1	1e-04
																																													PON2	1e-04
																																													PSMC3	1e-04
																																													DOCK6	1e-04
																																													WNT2B	1e-04
																																													TCOF1	2e-04
																																													LOC339192	2e-04
																																													RNASET2	2e-04
																																													TSPAN33	2e-04
																																													ZCCHC2	2e-04
																																													AKAP10	2e-04
																																													SNTB1	2e-04
																																													CRY1	2e-04
																																													PBRM1	2e-04
																																													RPIA	2e-04
																																													ATP2B1	2e-04
																																													RCAN2	2e-04
																																													CDCP1	2e-04
																																													ADCY10P1	2e-04
																																													FAM229B	2e-04
																																													IL36B	2e-04
																																													PARM1	2e-04
																																													LOC100507634	2e-04
																																													HS3ST3B1	2e-04
																																													DNM3OS	2e-04
																																													EXOC5	2e-04
																																													FAM129A	2e-04
																																													CYTL1	2e-04
																																													SNX11	2e-04
																																													POU2F1	2e-04
																																													RRP1	2e-04
																																													ZNF516	2e-04
																																													ARNTL	2e-04
																																													WDFY3	2e-04
																																													TUT1	2e-04
																																													CTTNBP2NL	2e-04
																																													GCSAML-AS1	2e-04
																																													TLR5	2e-04
																																													DYRK1B	2e-04
																																													ITGB8	2e-04
																																													TMEM59	2e-04
																																													FZR1	2e-04
																																													ZBTB10	2e-04
																																													TSC22D1-AS1	2e-04
																																													MRPL39	2e-04
																																													RCE1	2e-04
																																													XRCC1	2e-04
																																													HIF1A-AS2	2e-04
																																													ANXA11	2e-04
																																													TEAD3	2e-04
																																													ABAT	2e-04
																																													DEPTOR	2e-04
																																													SLC7A1	2e-04
																																													CRTC3	2e-04
																																													CALM2	2e-04
																																													CSRNP2	2e-04
																																													GBGT1	2e-04
																																													CMAHP	2e-04
																																													RILP	2e-04
																																													SLC7A8	2e-04
																																													NDEL1	2e-04
																																													COL5A1	2e-04
																																													MICALL1	2e-04
																																													KLF2	2e-04
																																													AZI2	2e-04
																																													GLS	2e-04
																																													GIMAP6	2e-04
																																													PRICKLE4	2e-04
																																													SOX13	2e-04
																																													SEMA4A	2e-04
																																													LLGL1	2e-04
																																													RAB10	2e-04
																																													LOC541472	2e-04
																																													FMO4	2e-04
																																													SMPD2	2e-04
																																													GOLPH3L	2e-04
																																													PCNP	2e-04
																																													MDM4	2e-04
																																													MARCKSL1	2e-04
																																													ZFP91-CNTF	2e-04
																																													MTMR3	2e-04
																																													TOB1	2e-04
																																													JAK3	2e-04
																																													CDR2	2e-04
																																													RHOQ	2e-04
																																													RAB4A	2e-04
																																													FBXO22	2e-04
																																													SEPT7P2	2e-04
																																													NPR3	2e-04
																																													IQCA1P1	2e-04
																																													FLJ31306	2e-04
																																													ALS2CR12	2e-04
																																													FZD2	2e-04
																																													MZT1	2e-04
																																													FKSG29	2e-04
																																													USP28	2e-04
																																													GTF2IRD2	2e-04
																																													BCL7A	2e-04
																																													LYAR	2e-04
																																													EGR2	2e-04
																																													HSPB1	2e-04
																																													DENND4C	2e-04
																																													HCG8	2e-04
																																													ADAT1	2e-04
																																													PLCG1	2e-04
																																													CA2	2e-04
																																													FCGR2A	2e-04
																																													USP13	2e-04
																																													PPP1R15A	2e-04
																																													AOC1	2e-04
																																													LOC339874	2e-04
																																													INAFM2	2e-04
																																													OAZ2	2e-04
																																													PIR-FIGF	2e-04
																																													CARS	2e-04
																																													LRP1	2e-04
																																													ELK3	2e-04
																																													INHBA	2e-04
																																													MAP2K3	2e-04
																																													CLDN12	2e-04
																																													DFNB59	2e-04
																																													PCNXL2	2e-04
																																													ACRBP	2e-04
																																													IL1R1	2e-04
																																													SLC25A39	2e-04
																																													NPPA-AS1	2e-04
																																													MANSC1	2e-04
																																													ADAM8	2e-04
																																													KIAA1731NL	2e-04
																																													PUM1	2e-04
																																													PFDN2	2e-04
																																													KLHL24	2e-04
																																													WDR83OS	2e-04
																																													CCL22	2e-04
																																													LDLRAP1	2e-04
																																													TRIM44	2e-04
																																													MYO5A	2e-04
																																													SLC35E2	2e-04
																																													DHRS4L1	2e-04
																																													BEAN1	2e-04
																																													NUP93	2e-04
																																													CDYL2	2e-04
																																													CD300LB	2e-04
																																													HDGFRP2	2e-04
																																													LOC653513	2e-04
																																													VPS33B	2e-04
																																													ARHGEF12	2e-04
																																													SLC5A3	2e-04
																																													HSD17B11	2e-04
																																													PKD2L1	2e-04
																																													IL10RB	2e-04
																																													LOC728743	3e-04
																																													CD53	3e-04
																																													TRAF2	3e-04
																																													NIPBL	3e-04
																																													MITF	3e-04
																																													FAM19A2	3e-04
																																													KCNRG	3e-04
																																													INSR	3e-04
																																													MAP7	3e-04
																																													GLCCI1	3e-04
																																													VILL	3e-04
																																													FGFR1	3e-04
																																													HCAR3	3e-04
																																													PYCARD	3e-04
																																													NBEAL2	3e-04
																																													KBTBD3	3e-04
																																													GLUL	3e-04
																																													HOMER1	3e-04
																																													TMED10	3e-04
																																													RBM33	3e-04
																																													PIAS4	3e-04
																																													ARV1	3e-04
																																													DENND5A	3e-04
																																													ACACB	3e-04
																																													TMEM26-AS1	3e-04
																																													BTBD2	3e-04
																																													MIR4440	3e-04
																																													CAMK1D	3e-04
																																													PIM3	3e-04
																																													PAIP2	3e-04
																																													SNN	3e-04
																																													UNC13B	3e-04
																																													DVL3	3e-04
																																													NFE2L2	3e-04
																																													ID1	3e-04
																																													GMIP	3e-04
																																													LYSMD3	3e-04
																																													BECN1	3e-04
																																													CBX1	3e-04
																																													FAM208A	3e-04
																																													OGFOD1	3e-04
																																													P2RX7	3e-04
																																													DAPK1-IT1	3e-04
																																													KIAA0922	3e-04
																																													ARHGAP5-AS1	3e-04
																																													NPC1	3e-04
																																													PPDPF	3e-04
																																													LOC730098	3e-04
																																													POLRMT	3e-04
																																													CLN5	3e-04
																																													LONP1	3e-04
																																													ANTXR1	3e-04
																																													ANKRD2	3e-04
																																													ANAPC7	3e-04
																																													ZC3H7A	3e-04
																																													LIMK2	3e-04
																																													CYP2R1	3e-04
																																													M1AP	3e-04
																																													MRPS21	3e-04
																																													TLCD1	3e-04
																																													EHD3	3e-04
																																													MCOLN3	3e-04
																																													SLC47A1	3e-04
																																													DUSP2	3e-04
																																													CLU	3e-04
																																													SNAI3	3e-04
																																													MTHFD1L	3e-04
																																													Mar-09	3e-04
																																													KEAP1	3e-04
																																													GOLGB1	3e-04
																																													TMEM63B	3e-04
																																													TMLHE	3e-04
																																													SPRYD7	3e-04
																																													PPM1B	3e-04
																																													RQCD1	3e-04
																																													ACCS	3e-04
																																													DENND1B	3e-04
																																													CKAP2	3e-04
																																													PKN3	3e-04
																																													ZNF846	3e-04
																																													LINC00657	3e-04
																																													TSPAN10	3e-04
																																													LRRC27	3e-04
																																													UBAC2	3e-04
																																													DCAF16	3e-04
																																													P4HA1	3e-04
																																													DCAF12	3e-04
																																													PALLD	3e-04
																																													FAM72C	3e-04
																																													CDK18	3e-04
																																													ZNF490	3e-04
																																													ADAM19	3e-04
																																													HIGD1A	3e-04
																																													CERK	3e-04
																																													SEL1L	3e-04
																																													ABHD15	3e-04
																																													TMEM52	3e-04
																																													USP24	3e-04
																																													HLA-DQA1	3e-04
																																													C12orf75	3e-04
																																													SUOX	3e-04
																																													USP4	3e-04
																																													GPR155	3e-04
																																													Sep-11	3e-04
																																													ZC3H4	3e-04
																																													PPP2R3A	3e-04
																																													SPINT1	3e-04
																																													LETM2	4e-04
																																													MS4A14	4e-04
																																													EIF3F	4e-04
																																													C1orf85	4e-04
																																													HMCES	4e-04
																																													CCDC186	4e-04
																																													AP1B1	4e-04
																																													RGS2	4e-04
																																													Mar-05	4e-04
																																													STX18	4e-04
																																													ACP2	4e-04
																																													ZC3H12A	4e-04
																																													ATRN	4e-04
																																													LOC100288846	4e-04
																																													LRMP	4e-04
																																													CLEC2B	4e-04
																																													MMP9	4e-04
																																													IQCH-AS1	4e-04
																																													EXOSC9	4e-04
																																													MIR4730	4e-04
																																													RASGEF1B	4e-04
																																													TRAPPC5	4e-04
																																													CALML4	4e-04
																																													SPAG7	4e-04
																																													SKIV2L	4e-04
																																													CXCL16	4e-04
																																													NADK	4e-04
																																													SLC39A11	4e-04
																																													C6orf106	4e-04
																																													LOC100134868	4e-04
																																													UFC1	4e-04
																																													WDFY3-AS2	4e-04
																																													PDCD4-AS1	4e-04
																																													ACBD3	4e-04
																																													SLC25A11	4e-04
																																													B4GALT2	4e-04
																																													AHNAK	4e-04
																																													XYLT2	4e-04
																																													PSMD6-AS2	4e-04
																																													FEZ2	4e-04
																																													GPX7	4e-04
																																													HSDL1	4e-04
																																													CTNNBL1	4e-04
																																													STAB1	4e-04
																																													IFI16	4e-04
																																													NANOS1	4e-04
																																													TUBB6	4e-04
																																													GALNT12	4e-04
																																													PSD3	4e-04
																																													RGS3	4e-04
																																													MYD88	4e-04
																																													PLTP	4e-04
																																													IL7R	4e-04
																																													KCTD2	4e-04
																																													C3orf14	4e-04
																																													KALRN	4e-04
																																													KL	4e-04
																																													PTPN23	4e-04
																																													PARP6	4e-04
																																													ACN9	4e-04
																																													LEPROTL1	4e-04
																																													PKIG	4e-04
																																													AATF	4e-04
																																													EDEM3	4e-04
																																													TMED8	4e-04
																																													FOXP1	4e-04
																																													LCOR	4e-04
																																													TTC7A	4e-04
																																													LPCAT1	4e-04
																																													PSPC1	4e-04
																																													CSK	4e-04
																																													MIR340	4e-04
																																													RAB20	4e-04
																																													MAP1A	4e-04
																																													SSC4D	4e-04
																																													BOLA3	4e-04
																																													PTPRF	4e-04
																																													LRCH1	4e-04
																																													TNNI2	4e-04
																																													VHL	4e-04
																																													DNAJC25	4e-04
																																													TSFM	4e-04
																																													CDS1	4e-04
																																													CD99	4e-04
																																													DCAF8	5e-04
																																													SLC16A6	5e-04
																																													VSTM2L	5e-04
																																													OTUD7B	5e-04
																																													MACF1	5e-04
																																													SLC25A25	5e-04
																																													TECPR2	5e-04
																																													VNN1	5e-04
																																													DPY19L3	5e-04
																																													FBP1	5e-04
																																													LINC00294	5e-04
																																													RUSC2	5e-04
																																													KIAA0430	5e-04
																																													CXCR5	5e-04
																																													PCTP	5e-04
																																													BRD3	5e-04
																																													CORO1B	5e-04
																																													LOC220729	5e-04
																																													GRAMD1A	5e-04
																																													PSMB5	5e-04
																																													CNNM4	5e-04
																																													TRPC4AP	5e-04
																																													CABYR	5e-04
																																													CASP1	5e-04
																																													SIRT7	5e-04
																																													FAM76A	5e-04
																																													RASGEF1A	5e-04
																																													NUP188	5e-04
																																													AGRN	5e-04
																																													DNAJC5B	5e-04
																																													SLC38A2	5e-04
																																													PVR	5e-04
																																													CMPK1	5e-04
																																													VCPIP1	5e-04
																																													ZZEF1	5e-04
																																													LOC100131541	5e-04
																																													IRF2BPL	5e-04
																																													TM4SF19	5e-04
																																													AARS2	5e-04
																																													RREB1	5e-04
																																													DCTPP1	5e-04
																																													SIGLEC11	5e-04
																																													DMXL2	5e-04
																																													CNOT8	5e-04
																																													EIF4B	5e-04
																																													TCTA	5e-04
																																													ITGA5	5e-04
																																													TBC1D10C	5e-04
																																													GPR27	5e-04
																																													ARPIN	5e-04
																																													ADAMTS14	5e-04
																																													LOC100272216	5e-04
																																													COQ3	5e-04
																																													ATP2C1	5e-04
																																													PRPS1	5e-04
																																													TPCN2	5e-04
																																													DPYSL2	5e-04
																																													TMEM125	5e-04
																																													CIC	5e-04
																																													SMIM3	6e-04
																																													FGF11	6e-04
																																													DHX29	6e-04
																																													S100A11	6e-04
																																													SPATA2	6e-04
																																													DHRS7	6e-04
																																													KLHL28	6e-04
																																													STX11	6e-04
																																													MED16	6e-04
																																													RBM28	6e-04
																																													TMEM91	6e-04
																																													LRRC75B	6e-04
																																													SP4	6e-04
																																													PHF12	6e-04
																																													KIAA1468	6e-04
																																													FAM89B	6e-04
																																													RAD23A	6e-04
																																													ZNF674-AS1	6e-04
																																													PALM2-AKAP2	6e-04
																																													DBNDD2	6e-04
																																													SDF2	6e-04
																																													PLEKHM3	6e-04
																																													AKIRIN1	6e-04
																																													MGRN1	6e-04
																																													CIB1	6e-04
																																													NEK11	6e-04
																																													LGALS2	6e-04
																																													PELP1	6e-04
																																													LOC344887	6e-04
																																													BBS4	6e-04
																																													SLC35E3	6e-04
																																													DDHD1	6e-04
																																													ZNF844	6e-04
																																													TMEM237	6e-04
																																													NFKBIB	6e-04
																																													FAM27C	6e-04
																																													OTUD4	6e-04
																																													ALG9	6e-04
																																													WARS	6e-04
																																													MICAL1	6e-04
																																													KIAA0907	6e-04
																																													SDC3	6e-04
																																													FSCN1	6e-04
																																													SREBF1	6e-04
																																													PSMB6	6e-04
																																													TBC1D2B	6e-04
																																													STAG3L1	6e-04
																																													KIAA1467	6e-04
																																													DYNLT3	6e-04
																																													ALDH2	6e-04
																																													LINC00921	6e-04
																																													DOK2	6e-04
																																													BACH1	6e-04
																																													DAXX	6e-04
																																													MAPRE2	6e-04
																																													GCNT1	6e-04
																																													MIR4640	6e-04
																																													TNFAIP6	6e-04
																																													SCAP	6e-04
																																													NDRG4	6e-04
																																													LRRC4	6e-04
																																													QPCTL	6e-04
																																													IL1A	6e-04
																																													LOC100505564	6e-04
																																													ZMYND8	6e-04
																																													TM6SF1	6e-04
																																													MYCBP	6e-04
																																													PINX1	6e-04
																																													ANXA7	6e-04
																																													ARL4A	6e-04
																																													UBE4B	6e-04
																																													ATP13A3	6e-04
																																													PHKB	6e-04
																																													TIMMDC1	6e-04
																																													CCL24	6e-04
																																													SRSF11	7e-04
																																													DCDC2	7e-04
																																													NSL1	7e-04
																																													CRK	7e-04
																																													GABARAPL2	7e-04
																																													IKBKE	7e-04
																																													LILRA2	7e-04
																																													CCL3L3	7e-04
																																													AVEN	7e-04
																																													TESK1	7e-04
																																													AUH	7e-04
																																													HMGA1	7e-04
																																													CANT1	7e-04
																																													ABHD6	7e-04
																																													DZANK1	7e-04
																																													COA5	7e-04
																																													DUSP5	7e-04
																																													NEURL3	7e-04
																																													ITGBL1	7e-04
																																													MGST2	7e-04
																																													MYH11	7e-04
																																													EDEM2	7e-04
																																													IER2	7e-04
																																													TSC22D1	7e-04
																																													MOB3B	7e-04
																																													RAI1	7e-04
																																													CFL1P1	7e-04
																																													AOC2	7e-04
																																													ZNF385A	7e-04
																																													APBA3	7e-04
																																													DANCR	7e-04
																																													EPHB1	7e-04
																																													CREBBP	7e-04
																																													SERPINB8	7e-04
																																													MYO18A	7e-04
																																													CEP68	7e-04
																																													VAPA	7e-04
																																													AREG	7e-04
																																													CYTB	7e-04
																																													SEMA3C	7e-04
																																													ZNF266	7e-04
																																													LOXL3	7e-04
																																													RAB7A	7e-04
																																													CCND3	7e-04
																																													BLVRB	7e-04
																																													SUMO4	7e-04
																																													NOTCH2NL	7e-04
																																													RNF19B	7e-04
																																													SPRY3	7e-04
																																													OCSTAMP	7e-04
																																													AK4	7e-04
																																													TMEM54	7e-04
																																													TRAF4	7e-04
																																													FAIM3	7e-04
																																													OLFM2	7e-04
																																													FNDC3B	7e-04
																																													GPD2	8e-04
																																													P2RY8	8e-04
																																													SEL1L3	8e-04
																																													MMP25	8e-04
																																													RBM38	8e-04
																																													PDK3	8e-04
																																													RMND5A	8e-04
																																													TSTD3	8e-04
																																													ZWILCH	8e-04
																																													FLJ21408	8e-04
																																													VMP1	8e-04
																																													WTAP	8e-04
																																													ADAM17	8e-04
																																													LOC441081	8e-04
																																													C16orf54	8e-04
																																													HYOU1	8e-04
																																													GADD45A	8e-04
																																													IDH2	8e-04
																																													ZMIZ2	8e-04
																																													TMEM230	8e-04
																																													LOC101927780	8e-04
																																													PGBD5	8e-04
																																													STAT4	8e-04
																																													CAT	8e-04
																																													ITGAE	8e-04
																																													ZBTB21	8e-04
																																													MIIP	8e-04
																																													RASAL2-AS1	8e-04
																																													TIPRL	8e-04
																																													LAT	8e-04
																																													CINP	8e-04
																																													LOC100133299	8e-04
																																													LOC388242	8e-04
																																													MYSM1	8e-04
																																													GSTK1	8e-04
																																													NDUFB3	8e-04
																																													PEAK1	8e-04
																																													RTN4R	8e-04
																																													DCTN6	8e-04
																																													PSME2	8e-04
																																													FAM49B	8e-04
																																													LOC115110	8e-04
																																													LHX4-AS1	8e-04
																																													NPR1	8e-04
																																													MOSPD3	8e-04
																																													CALHM1	8e-04
																																													APBA1	8e-04
																																													RBPMS2	8e-04
																																													SRR	8e-04
																																													SLC39A6	8e-04
																																													MLLT6	9e-04
																																													TLDC1	9e-04
																																													CHD9	9e-04
																																													ZNF33A	9e-04
																																													C14orf79	9e-04
																																													SUFU	9e-04
																																													OSGIN1	9e-04
																																													ZNF510	9e-04
																																													ATP5L	9e-04
																																													MRPL18	9e-04
																																													LSR	9e-04
																																													EMB	9e-04
																																													TTC39B	9e-04
																																													C22orf34	9e-04
																																													ZFHX3	9e-04
																																													PROSER3	9e-04
																																													GRAMD1B	9e-04
																																													SLC1A4	9e-04
																																													MROH8	9e-04
																																													CEACAM4	9e-04
																																													CASZ1	9e-04
																																													PPIB	9e-04
																																													UBTD2	9e-04
																																													ANP32A-IT1	9e-04
																																													PDS5B	9e-04
																																													LIMCH1	9e-04
																																													STXBP1	9e-04
																																													GSTO1	9e-04
																																													HEG1	9e-04
																																													LMNTD2	9e-04
																																													TRAP1	9e-04
																																													PNPLA8	9e-04
																																													DCBLD2	9e-04
																																													SFR1	9e-04
																																													LOC400958	9e-04
																																													CDC25B	9e-04
																																													LOC100506257	9e-04
																																													CD58	9e-04
																																													LOC202181	9e-04
																																													PTCH2	9e-04
																																													TGDS	9e-04
																																													HMGB2	9e-04
																																													CD101	9e-04
																																													TK2	9e-04
																																													LOC100507642	9e-04
																																													LETMD1	9e-04
																																													SLC51B	9e-04
																																													SLC24A3	9e-04
																																													ISOC1	1e-03
																																													HAX1	1e-03
																																													ARRDC5	1e-03
																																													DPRXP4	1e-03
																																													NAP1L5	1e-03
																																													GCH1	1e-03
																																													CAB39	1e-03
																																													CACNB3	1e-03
																																													NAIP	1e-03
																																													DOT1L	1e-03
																																													QRICH2	1e-03
																																													EPS15	1e-03
																																													PHLDB1	1e-03
																																													ZNF205	1e-03
																																													CD244	1e-03
																																													HHEX	1e-03
																																													B3GALNT1	1e-03
																																													NNAT	1e-03
																																													SH3BP5-AS1	1e-03
																																													RMND1	1e-03
																																													GAS5-AS1	1e-03
																																													VIM	1e-03
																																													TRIM24	1e-03
																																													TMEM104	1e-03
																																													RGL1	1e-03
																																													PPP1R3D	1e-03
																																													CHRNA1	1e-03
																																													SLC25A1	1e-03
																																													ATF1	1e-03
																																													PAK1	1e-03
																																													PLEKHA8P1	1e-03
[truncated: 19 more columns]
