# Supplementary material for: Effects of anti‐inflammatory drugs on the expression of tryptophan‐metabolism genes by human macrophages
Source: J Leukoc Biol. 2018 Jan 26;103(4):681–92. doi: 10.1002/JLB.3A0617-261R (PMC5918594; doi:10.1002/JLB.3A0617-261R)
Supplement: Supplementary file 8 — Supporting Information [file JLB-103-681-s008.xlsx]

## Sheet: Supplemental Table 3
Supplementary Table 3	Reactome pathway enrichment anlysis
Anti-TNFα	Pathway identifier	Pathway name	#Entities found	#Entities total	Entities ratio	Entities pValue	Entities FDR	#Reactions found	#Reactions total	Reactions ratio	Submitted entities found	Found reaction identifiers
Higher relative to vehicle control	R-HSA-5603037	IRAK4 deficiency (TLR5)	2	5	0.000413	0.0224987	0.900968	2	2	0.000206	TLR10;TLR5	R-HSA-5602472;R-HSA-5602603
	R-HSA-428559	Proton-coupled neutral amino acid transporters	2	6	0.000496	0.0314476	0.900968	2	2	0.000206	SLC36A1	R-HSA-375405;R-HSA-375417
	R-HSA-352230	Amino acid transport across the plasma membrane	3	64	0.00528926	0.561568	0.900968	3	34	0.00350769	SLC36A1;SLC7A9	R-HSA-375405;R-HSA-375417;R-HSA-379432
Anti-TNFα	Pathway identifier	Pathway name	#Entities found	#Entities total	Entities ratio	Entities pValue	Entities FDR	#Reactions found	#Reactions total	Reactions ratio	Submitted entities found	Found reaction identifiers
Lower relative to vehicle control	R-HSA-2559580	Oxidative Stress Induced Senescence	11	109	0.00900826	0.000982641	0.537222	16	38	0.00392035	HIST1H2AL;CDKN2B;PC;TNIK;PHC3;EZH2	R-HSA-182594;R-HSA-3229138;R-HSA-3209111;R-HSA-3209114;R-HSA-3225851;R-HSA-3240957;R-HSA-3229089;R-HSA-3222593;R-HSA-3209185;R-HSA-3223200;R-HSA-3240295;R-HSA-3240777;R-HSA-3225867;R-HSA-3240783;R-HSA-69886;R-HSA-3229102
	R-HSA-4570464	SUMOylation of RNA binding proteins	7	49	0.00404959	0.00120184	0.537222	2	4	0.000412669	PC;NUP98;PHC3	R-HSA-4570499;R-HSA-4570493
	R-HSA-2559583	Cellular Senescence	15	194	0.0160331	0.00188062	0.560424	34	87	0.00897555	RPS6KA3;HIST1H2AL;CDKN2B;PC;UBE2D1;TNIK;PHC3;ETS1;EZH2	R-HSA-182594;R-HSA-3790137;R-HSA-3857328;R-HSA-3225851;R-HSA-3790130;R-HSA-3240957;R-HSA-3788725;R-HSA-3788724;R-HSA-3229089;R-HSA-3209185;R-HSA-3223200;R-HSA-3240295;R-HSA-3785711;R-HSA-3788705;R-HSA-198746;R-HSA-3788708;R-HSA-3229102;R-HSA-3857305;R-HSA-3229138;R-HSA-3857308;R-HSA-3209111;R-HSA-3200023;R-HSA-3209114;R-HSA-3132737;R-HSA-3788745;R-HSA-3222593;R-HSA-3788748;R-HSA-3240777;R-HSA-320…
	R-HSA-3108214	SUMOylation of DNA damage response and repair proteins	8	79	0.00652893	0.00457035	0.703109	6	24	0.00247601	CDKN2B;PC;NUP98;PHC3	R-HSA-3000348;R-HSA-3000399;R-HSA-5228508;R-HSA-3000411;R-HSA-4570463;R-HSA-4568846
	R-HSA-3108232	SUMO E3 ligases SUMOylate target proteins	8	103	0.0085124	0.0199035	0.703109	11	46	0.00474569	CDKN2B;PC;NUP98;PHC3	R-HSA-3000348;R-HSA-5228525;R-HSA-3000399;R-HSA-5228508;R-HSA-4570499;R-HSA-3000411;R-HSA-2997706;R-HSA-4570493;R-HSA-4570463;R-HSA-4568846;R-HSA-4655355
	R-HSA-435354	Zinc transporters	3	18	0.0014876	0.0211017	0.703109	4	13	0.00134117	SLC30A7;SLC30A5;SLC39A14	R-HSA-442387;R-HSA-442317;R-HSA-437085;R-HSA-437129
	R-HSA-435368	Zinc efflux and compartmentalization by the SLC30 family	2	8	0.000661157	0.0279966	0.703109	2	7	0.000722171	SLC30A7;SLC30A5	R-HSA-437085;R-HSA-437129
	R-HSA-2990846	SUMOylation	8	111	0.00917355	0.0291977	0.703109	11	55	0.0056742	CDKN2B;PC;NUP98;PHC3	R-HSA-3000348;R-HSA-5228525;R-HSA-3000399;R-HSA-5228508;R-HSA-4570499;R-HSA-3000411;R-HSA-2997706;R-HSA-4570493;R-HSA-4570463;R-HSA-4568846;R-HSA-4655355
	R-HSA-6804114	TP53 Regulates Transcription of Genes Involved in G2 Cell Cycle Arrest	3	21	0.00173554	0.0312531	0.703109	4	11	0.00113484	GADD45A;PRMT1	R-HSA-3215152;R-HSA-6791109;R-HSA-6791235;R-HSA-3215144
	R-HSA-5205685	Pink/Parkin Mediated Mitophagy	3	22	0.00181818	0.0351116	0.703109	3	8	0.000825338	MAP1LC3A;TOMM5;TOMM6	R-HSA-5205663;R-HSA-5205661;R-HSA-5205649
	R-HSA-5205647	Mitophagy	3	22	0.00181818	0.0351116	0.703109	3	8	0.000825338	MAP1LC3A;TOMM5;TOMM6	R-HSA-5205663;R-HSA-5205661;R-HSA-5205649
	R-HSA-2559585	Oncogene Induced Senescence	4	39	0.00322314	0.0386625	0.703109	8	17	0.00175384	CDKN2B;ETS1	R-HSA-182594;R-HSA-3209185;R-HSA-3209111;R-HSA-3200023;R-HSA-3209114;R-HSA-3209098;R-HSA-3132737;R-HSA-69886
	R-HSA-352230	Amino acid transport across the plasma membrane	2	64	0.00528926	0.611467	0.703109	2	34	0.00350769	SLC7A5;SLC7A1	R-HSA-375776;R-HSA-352232
	R-HSA-71240	Tryptophan catabolism	1	37	0.00305785	0.697111	0.703109	1	14	0.00144434	KYNU	R-HSA-71217
Indomethacin	Pathway identifier	Pathway name	#Entities found	#Entities total	Entities ratio	Entities pValue	Entities FDR	#Reactions found	#Reactions total	Reactions ratio	Submitted entities found	Found reaction identifiers
Higher relative to vehicle control	R-HSA-194441	Metabolism of non-coding RNA	5	31	0.00256198	0.000344615	0.119581	6	6	0.000619003	PRMT5;NCBP1;SNRPD1;FAM136A	R-HSA-191763;R-HSA-191825;R-HSA-191830;R-HSA-191786;R-HSA-191784;R-HSA-191790
	R-HSA-191859	snRNP Assembly	5	31	0.00256198	0.000344615	0.119581	6	6	0.000619003	PRMT5;NCBP1;SNRPD1;FAM136A	R-HSA-191763;R-HSA-191825;R-HSA-191830;R-HSA-191786;R-HSA-191784;R-HSA-191790
	R-HSA-75067	Processing of Capped Intronless Pre-mRNA	4	25	0.00206612	0.00140588	0.278758	10	10	0.00103167	NCBP1;CSTF3;CSTF2;FAM136A	R-HSA-77585;R-HSA-77584;R-HSA-77586;R-HSA-77589;R-HSA-77591;R-HSA-77590;R-HSA-77593;R-HSA-77592;R-HSA-111437;R-HSA-111438
	R-HSA-390450	Folding of actin by CCT/TriC	3	13	0.00107438	0.00204401	0.278758	2	2	0.000206334	CCT6A;CCT3;CCT2	R-HSA-390453;R-HSA-390459
	R-HSA-5625886	Activated PKN1 stimulates transcription of AR (androgen receptor) regulated genes KLK2 and KLK3	5	49	0.00404959	0.00258731	0.278758	8	11	0.00113484	HIST3H2BB;HIST1H2AG;KLK2	R-HSA-5625797;R-HSA-5625796;R-HSA-5625774;R-HSA-5625870;R-HSA-5625849;R-HSA-5625784;R-HSA-5625848;R-HSA-5625883
	R-HSA-163560	Hormone-sensitive lipase (HSL)-mediated triacylglycerol hydrolysis	4	31	0.00256198	0.00304441	0.278758	5	13	0.00134117	FABP4	R-HSA-163402;R-HSA-163432;R-HSA-5334794;R-HSA-163551;R-HSA-163549
	R-HSA-77595	Processing of Intronless Pre-mRNAs	3	16	0.00132231	0.00365594	0.278758	5	5	0.000515836	NCBP1;CSTF3;CSTF2	R-HSA-77589;R-HSA-77591;R-HSA-77590;R-HSA-77593;R-HSA-77592
	R-HSA-1839130	Signaling by activated point mutants of FGFR3	3	17	0.00140496	0.00432505	0.278758	6	6	0.000619003	FGFR3	R-HSA-2033485;R-HSA-2012074;R-HSA-2012073;R-HSA-2012084;R-HSA-2033476;R-HSA-2012082
	R-HSA-381426	Regulation of Insulin-like Growth Factor (IGF) transport and uptake by Insulin-like Growth Factor Binding Proteins (IGFBPs)	3	22	0.00181818	0.00875039	0.278758	2	13	0.00134117	PLG;KLK2	R-HSA-381461;R-HSA-381466
	R-HSA-5689603	UCH proteinases	6	98	0.00809917	0.0115088	0.278758	3	11	0.00113484	PSMA4;PSMC3;PSME3;HIST1H2AG;PSMB8	R-HSA-5690790;R-HSA-5665854;R-HSA-5665871
	R-HSA-5358346	Hedgehog ligand biogenesis	5	72	0.00595041	0.0125412	0.278758	2	15	0.00154751	SCUBE2;PSMA4;PSMC3;PSME3;PSMB8	R-HSA-5362448;R-HSA-5362551
	R-HSA-2033514	FGFR3 mutant receptor activation	3	26	0.00214876	0.0136733	0.278758	9	9	0.000928505	FGFR3	R-HSA-2033485;R-HSA-2077420;R-HSA-2012074;R-HSA-2012073;R-HSA-2012084;R-HSA-2033476;R-HSA-2012082;R-HSA-2038387;R-HSA-2038386
	R-HSA-71384	Ethanol oxidation	3	27	0.0022314	0.0151046	0.278758	1	8	0.000825338	ADH7	R-HSA-71707
	R-HSA-211733	Regulation of activated PAK-2p34 by proteasome mediated degradation	4	50	0.00413223	0.0156371	0.278758	1	2	0.000206334	PSMA4;PSMC3;PSME3;PSMB8	R-HSA-211715
	R-HSA-111367	SLBP independent Processing of Histone Pre-mRNAs	2	10	0.000826446	0.0157494	0.278758	2	2	0.000206334	NCBP1;FAM136A	R-HSA-111437;R-HSA-111438
	R-HSA-389957	Prefoldin mediated transfer of substrate to CCT/TriC	3	28	0.00231405	0.0166173	0.278758	1	2	0.000206334	CCT6A;CCT3;CCT2	R-HSA-389970
	R-HSA-169911	Regulation of Apoptosis	4	51	0.00421488	0.0166837	0.278758	1	4	0.000412669	PSMA4;PSMC3;PSME3;PSMB8	R-HSA-211715
	R-HSA-350562	Regulation of ornithine decarboxylase (ODC)	4	52	0.00429752	0.0177733	0.278758	1	4	0.000412669	PSMA4;PSMC3;PSME3;PSMB8	R-HSA-353125
	R-HSA-5625740	RHO GTPases activate PKNs	5	79	0.00652893	0.0179656	0.278758	8	20	0.00206334	HIST3H2BB;HIST1H2AG;KLK2	R-HSA-5625797;R-HSA-5625796;R-HSA-5625774;R-HSA-5625870;R-HSA-5625849;R-HSA-5625784;R-HSA-5625848;R-HSA-5625883
	R-HSA-389960	Formation of tubulin folding intermediates by CCT/TriC	3	29	0.00239669	0.0182119	0.278758	2	2	0.000206334	CCT6A;CCT3;CCT2	R-HSA-389954;R-HSA-389961
	R-HSA-77588	SLBP Dependent Processing of Replication-Dependent Histone Pre-mRNAs	2	11	0.000909091	0.0188237	0.278758	3	3	0.000309502	NCBP1;FAM136A	R-HSA-77585;R-HSA-77584;R-HSA-77586
	R-HSA-204626	Hypusine synthesis from eIF5A-lysine	2	11	0.000909091	0.0188237	0.278758	3	3	0.000309502	EIF5A	R-HSA-204647;R-HSA-204662;R-HSA-204617
	R-HSA-69017	CDK-mediated phosphorylation and removal of Cdc6	4	53	0.00438017	0.0189062	0.278758	1	4	0.000412669	PSMA4;PSMC3;PSME3;PSMB8	R-HSA-69016
	R-HSA-75815	Ubiquitin-dependent degradation of Cyclin D	4	53	0.00438017	0.0189062	0.278758	1	5	0.000515836	PSMA4;PSMC3;PSME3;PSMB8	R-HSA-75825
	R-HSA-180534	Vpu mediated degradation of CD4	4	53	0.00438017	0.0189062	0.278758	1	5	0.000515836	PSMA4;PSMC3;PSME3;PSMB8	R-HSA-180573
	R-HSA-69229	Ubiquitin-dependent degradation of Cyclin D1	4	53	0.00438017	0.0189062	0.278758	1	5	0.000515836	PSMA4;PSMC3;PSME3;PSMB8	R-HSA-75825
	R-HSA-349425	Autodegradation of the E3 ubiquitin ligase COP1	4	54	0.00446281	0.0200829	0.278758	1	5	0.000515836	PSMA4;PSMC3;PSME3;PSMB8	R-HSA-264458
	R-HSA-174113	SCF-beta-TrCP mediated degradation of Emi1	4	55	0.00454545	0.0213039	0.278758	1	3	0.000309502	PSMA4;PSMC3;PSME3;PSMB8	R-HSA-174203
	R-HSA-69601	Ubiquitin Mediated Degradation of Phosphorylated Cdc25A	4	55	0.00454545	0.0213039	0.278758	1	5	0.000515836	PSMA4;PSMC3;PSME3;PSMB8	R-HSA-69600
	R-HSA-69610	p53-Independent DNA Damage Response	4	55	0.00454545	0.0213039	0.278758	1	6	0.000619003	PSMA4;PSMC3;PSME3;PSMB8	R-HSA-69600
	R-HSA-69613	p53-Independent G1/S DNA damage checkpoint	4	55	0.00454545	0.0213039	0.278758	1	6	0.000619003	PSMA4;PSMC3;PSME3;PSMB8	R-HSA-69600
	R-HSA-72165	mRNA Splicing - Minor Pathway	4	56	0.0046281	0.0225694	0.278758	5	5	0.000515836	NCBP1;SNRPD1;FAM136A	R-HSA-75079;R-HSA-75081;R-HSA-75080;R-HSA-75083;R-HSA-75082
	R-HSA-180585	Vif-mediated degradation of APOBEC3G	4	56	0.0046281	0.0225694	0.278758	1	4	0.000412669	PSMA4;PSMC3;PSME3;PSMB8	R-HSA-180603
	R-HSA-450408	AUF1 (hnRNP D0) binds and destabilizes mRNA	4	56	0.0046281	0.0225694	0.278758	1	4	0.000412669	PSMA4;PSMC3;PSME3;PSMB8	R-HSA-450466
	R-HSA-4641258	Degradation of DVL	4	57	0.00471074	0.0238798	0.278758	2	7	0.000722171	PSMA4;PSMC3;PSME3;PSMB8	R-HSA-1504193;R-HSA-4641260
	R-HSA-4641257	Degradation of AXIN	4	57	0.00471074	0.0238798	0.278758	2	8	0.000825338	PSMA4;PSMC3;PSME3;PSMB8	R-HSA-3640874;R-HSA-4641256
	R-HSA-69541	Stabilization of p53	4	57	0.00471074	0.0238798	0.278758	1	15	0.00154751	PSMA4;PSMC3;PSME3;PSMB8	R-HSA-264458
	R-HSA-68827	CDT1 association with the CDC6:ORC:origin complex	4	59	0.00487603	0.0266367	0.278758	1	3	0.000309502	PSMA4;PSMC3;PSME3;PSMB8	R-HSA-68825
	R-HSA-5362768	Hh mutants that don't undergo autocatalytic processing are degraded by ERAD	4	61	0.00504132	0.0295768	0.278758	1	6	0.000619003	PSMA4;PSMC3;PSME3;PSMB8	R-HSA-5387392
	R-HSA-5676590	NIK-->noncanonical NF-kB signaling	4	61	0.00504132	0.0295768	0.278758	1	9	0.000928505	PSMA4;PSMC3;PSME3;PSMB8	R-HSA-5607731
	R-HSA-5610780	Degradation of GLI1 by the proteasome	4	62	0.00512397	0.031116	0.278758	2	6	0.000619003	PSMA4;PSMC3;PSME3;PSMB8	R-HSA-5610758;R-HSA-5610760
	R-HSA-5610783	Degradation of GLI2 by the proteasome	4	62	0.00512397	0.031116	0.278758	1	5	0.000515836	PSMA4;PSMC3;PSME3;PSMB8	R-HSA-5610757
	R-HSA-5610785	GLI3 is processed to GLI3R by the proteasome	4	62	0.00512397	0.031116	0.278758	1	5	0.000515836	PSMA4;PSMC3;PSME3;PSMB8	R-HSA-5610754
	R-HSA-187577	SCF(Skp2)-mediated degradation of p27/p21	4	62	0.00512397	0.031116	0.278758	1	7	0.000722171	PSMA4;PSMC3;PSME3;PSMB8	R-HSA-187574
	R-HSA-389958	Cooperation of Prefoldin and TriC/CCT in actin and tubulin folding	3	36	0.00297521	0.0316779	0.278758	5	6	0.000619003	CCT6A;CCT3;CCT2	R-HSA-390453;R-HSA-389970;R-HSA-389954;R-HSA-389961;R-HSA-390459
	R-HSA-174084	Autodegradation of Cdh1 by Cdh1:APC/C	4	63	0.00520661	0.0327017	0.278758	1	2	0.000206334	PSMA4;PSMC3;PSME3;PSMB8	R-HSA-174058
	R-HSA-73856	RNA Polymerase II Transcription Termination	4	64	0.00528926	0.0343339	0.278758	4	4	0.000412669	NCBP1;CSTF3;CSTF2;FAM136A	R-HSA-77586;R-HSA-72180;R-HSA-77592;R-HSA-111437
	R-HSA-109688	Cleavage of Growing Transcript in the Termination Region	4	64	0.00528926	0.0343339	0.278758	4	4	0.000412669	NCBP1;CSTF3;CSTF2;FAM136A	R-HSA-77586;R-HSA-72180;R-HSA-77592;R-HSA-111437
	R-HSA-5387390	Hh mutants abrogate ligand secretion	4	64	0.00528926	0.0343339	0.278758	1	7	0.000722171	PSMA4;PSMC3;PSME3;PSMB8	R-HSA-5387392
	R-HSA-5368286	Mitochondrial translation initiation	5	96	0.00793388	0.0369973	0.278758	3	4	0.000412669	MRPS17;MRPS16;MRPL17;MRPL47;MRPS5	R-HSA-5368279;R-HSA-5389849;R-HSA-5389839
	R-HSA-4608870	Asymmetric localization of PCP proteins	4	66	0.00545455	0.0377384	0.278758	1	7	0.000722171	PSMA4;PSMC3;PSME3;PSMB8	R-HSA-4608855
	R-HSA-5607761	Dectin-1 mediated noncanonical NF-kB signaling	4	66	0.00545455	0.0377384	0.278758	1	9	0.000928505	PSMA4;PSMC3;PSME3;PSMB8	R-HSA-5607731
	R-HSA-174154	APC/C:Cdc20 mediated degradation of Securin	4	67	0.00553719	0.0395108	0.278758	1	3	0.000309502	PSMA4;PSMC3;PSME3;PSMB8	R-HSA-174202
	R-HSA-5678895	Defective CFTR causes cystic fibrosis	4	67	0.00553719	0.0395108	0.278758	1	7	0.000722171	PSMA4;PSMC3;PSME3;PSMB8	R-HSA-8866858
	R-HSA-5655332	Signaling by FGFR3 in disease	3	40	0.00330579	0.0411674	0.278758	28	28	0.00288868	FGFR3	R-HSA-8853317;R-HSA-8853316;R-HSA-8853315;R-HSA-8853314;R-HSA-5655315;R-HSA-5655262;R-HSA-8853323;R-HSA-2033485;R-HSA-5655247;R-HSA-5655244;R-HSA-2033476;R-HSA-5655243;R-HSA-5655285;R-HSA-5655295;R-HSA-2012084;R-HSA-2012082;R-HSA-2038387;R-HSA-2038386;R-HSA-5655289;R-HSA-5655270;R-HSA-2077420;R-HSA-2012074;R-HSA-2012073;R-HSA-8853310;R-HSA-8853309;R-HSA-8853308;R-HSA-5655277;R-HSA-8853307
	R-HSA-8853338	Signaling by FGFR3 point mutants in cancer	3	40	0.00330579	0.0411674	0.278758	19	19	0.00196018	FGFR3	R-HSA-5655285;R-HSA-5655315;R-HSA-5655262;R-HSA-5655295;R-HSA-2012084;R-HSA-2012082;R-HSA-2038387;R-HSA-2038386;R-HSA-5655289;R-HSA-5655270;R-HSA-2033485;R-HSA-2077420;R-HSA-2012074;R-HSA-2012073;R-HSA-5655247;R-HSA-5655244;R-HSA-5655277;R-HSA-2033476;R-HSA-5655243
	R-HSA-390471	Association of TriC/CCT with target proteins during biosynthesis	3	40	0.00330579	0.0411674	0.278758	2	2	0.000206334	CCT6A;CCT3;CCT2	R-HSA-390470;R-HSA-391266
	R-HSA-68867	Assembly of the pre-replicative complex	4	68	0.00561983	0.04133	0.278758	1	12	0.00123801	PSMA4;PSMC3;PSME3;PSMB8	R-HSA-68825
	R-HSA-69563	p53-Dependent G1 DNA Damage Response	4	68	0.00561983	0.04133	0.278758	1	22	0.00226968	PSMA4;PSMC3;PSME3;PSMB8	R-HSA-264458
	R-HSA-69580	p53-Dependent G1/S DNA damage checkpoint	4	68	0.00561983	0.04133	0.278758	1	22	0.00226968	PSMA4;PSMC3;PSME3;PSMB8	R-HSA-264458
	R-HSA-5668541	TNFR2 non-canonical NF-kB pathway	5	100	0.00826446	0.0427759	0.278758	9	41	0.00422986	PSMA4;PSMC3;PSME3;TNF;PSMB8	R-HSA-5668454;R-HSA-5668534;R-HSA-5668404;R-HSA-5668467;R-HSA-5607731;R-HSA-5668417;R-HSA-5668481;R-HSA-5668414;R-HSA-5668520
	R-HSA-5658442	Regulation of RAS by GAPs	4	70	0.00578512	0.0451089	0.278758	1	5	0.000515836	PSMA4;PSMC3;PSME3;PSMB8	R-HSA-5658430
	R-HSA-1236978	Cross-presentation of soluble exogenous antigens (endosomes)	4	70	0.00578512	0.0451089	0.278758	1	5	0.000515836	PSMA4;PSMC3;PSME3;PSMB8	R-HSA-1236970
	R-HSA-69615	G1/S DNA Damage Checkpoints	4	70	0.00578512	0.0451089	0.278758	2	28	0.00288868	PSMA4;PSMC3;PSME3;PSMB8	R-HSA-69600;R-HSA-264458
	R-HSA-6784531	tRNA processing in the nucleus	4	71	0.00586777	0.0470685	0.278758	4	7	0.000722171	TSEN34;POP1;CSTF2;RAN	R-HSA-6785478;R-HSA-5696813;R-HSA-5696810;R-HSA-6783483
	R-HSA-174178	APC/C:Cdh1 mediated degradation of Cdc20 and other APC/C:Cdh1 targeted proteins in late mitosis/early G1	4	72	0.00595041	0.0490749	0.278758	2	4	0.000412669	PSMA4;PSMC3;PSME3;PSMB8	R-HSA-174105;R-HSA-188191
	R-HSA-174184	Cdc20:Phospho-APC/C mediated degradation of Cyclin A	4	72	0.00595041	0.0490749	0.278758	1	3	0.000309502	PSMA4;PSMC3;PSME3;PSMB8	R-HSA-174255
	R-HSA-1169091	Activation of NF-kappaB in B cells	4	72	0.00595041	0.0490749	0.278758	1	10	0.00103167	PSMA4;PSMC3;PSME3;PSMB8	R-HSA-1168640
	R-HSA-352230	Amino acid transport across the plasma membrane	1	64	0.00528926	0.703128	0.703128	1	34	0.00350769	LAT2	R-HSA-352191
Indomethacin	Pathway identifier	Pathway name	#Entities found	#Entities total	Entities ratio	Entities pValue	Entities FDR	#Reactions found	#Reactions total	Reactions ratio	Submitted entities found	Found reaction identifiers
Lower relative to vehicle control	R-HSA-912694	Regulation of IFNA signaling	4	28	0.00231405	0.0110907	0.848108	4	5	0.000515836	IFNB1;STAT4;IFNAR1	R-HSA-997311;R-HSA-997309;R-HSA-912680;R-HSA-997314
	R-HSA-217271	FMO oxidises nucleophiles	3	16	0.00132231	0.0133201	0.848108	3	3	0.000309502	FMO5	R-HSA-139970;R-HSA-217255;R-HSA-217258
	R-HSA-1433617	Regulation of signaling by NODAL	2	10	0.000826446	0.0377945	0.848108	1	3	0.000309502	ACVR2B;CFC1	R-HSA-1181351
	R-HSA-3371599	Defective HLCS causes multiple carboxylase deficiency	2	11	0.000909091	0.0448423	0.848108	1	1	0.000103167	PC;ACACB	R-HSA-3323184
	R-HSA-444473	Formyl peptide receptors bind formyl peptides and many other ligands	2	11	0.000909091	0.0448423	0.848108	2	3	0.000309502	FPR3	R-HSA-444476;R-HSA-391913
	R-HSA-352230	Amino acid transport across the plasma membrane	2	64	0.00528926	0.580002	0.848108	2	34	0.00350769	SLC16A10;SAT2	R-HSA-352108;R-HSA-352158
Prednisolone	Pathway identifier	Pathway name	#Entities found	#Entities total	Entities ratio	Entities pValue	Entities FDR	#Reactions found	#Reactions total	Reactions ratio	Submitted entities found	Found reaction identifiers
Higher relative to vehicle control	R-HSA-202430	Translocation of ZAP-70 to Immunological synapse	8	42	0.00347107	0.00242863	0.791843	4	4	0.000412669	HLA-DRB5;HLA-DPB1;HLA-DRA;CD3E;HLA-DQB2;HLA-DPA1	R-HSA-8855381;R-HSA-202344;R-HSA-202168;R-HSA-202174
	R-HSA-202427	Phosphorylation of CD3 and TCR zeta chains	8	45	0.00371901	0.00366934	0.791843	5	7	0.000722171	HLA-DRB5;HLA-DPB1;HLA-DRA;CD3E;HLA-DQB2;HLA-DPA1	R-HSA-202291;R-HSA-202214;R-HSA-202165;R-HSA-202233;R-HSA-8852200
	R-HSA-389948	PD-1 signaling	8	45	0.00371901	0.00366934	0.791843	1	4	0.000412669	HLA-DRB5;HLA-DPB1;HLA-DRA;CD3E;HLA-DQB2;HLA-DPA1	R-HSA-389758
	R-HSA-202433	Generation of second messenger molecules	9	58	0.00479339	0.00510082	0.791843	4	17	0.00175384	HLA-DRB5;HLA-DPB1;HLA-DRA;CD3E;PAK2;HLA-DQB2;HLA-DPA1	R-HSA-430183;R-HSA-202245;R-HSA-202216;R-HSA-202248
	R-HSA-202424	Downstream TCR signaling	13	124	0.0102479	0.0202473	0.791843	16	24	0.00247601	HLA-DRB5;PSMA4;PDPK1;PSMB3;HLA-DPB1;HLA-DRA;CD3E;HLA-DQB2;CARD11;PSMB8;HLA-DPA1	R-HSA-202307;R-HSA-202466;R-HSA-202534;R-HSA-202437;R-HSA-202500;R-HSA-202443;R-HSA-202472;R-HSA-202478;R-HSA-202510;R-HSA-202222;R-HSA-202453;R-HSA-202164;R-HSA-202459;R-HSA-202394;R-HSA-5607724;R-HSA-202489
	R-HSA-1980148	Signaling by NOTCH3	3	12	0.000991736	0.0285515	0.791843	4	4	0.000412669	PSENEN;NOTCH3;DLL1	R-HSA-157937;R-HSA-157626;R-HSA-157659;R-HSA-157644
	R-HSA-111448	Activation of NOXA and translocation to mitochondria	2	5	0.000413223	0.0308696	0.791843	5	5	0.000515836	PMAIP1	R-HSA-4331331;R-HSA-140214;R-HSA-140216;R-HSA-140217;R-HSA-4331327
	R-HSA-6783589	Interleukin-6 family signaling	5	32	0.00264463	0.0320375	0.791843	23	36	0.00371402	EBI3;IL6ST;IL27RA	R-HSA-1112690;R-HSA-6783524;R-HSA-6783556;R-HSA-1112755;R-HSA-448421;R-HSA-1112565;R-HSA-1112727;R-HSA-1112602;R-HSA-1112604;R-HSA-1067676;R-HSA-6783530;R-HSA-448427;R-HSA-1067646;R-HSA-1112510;R-HSA-1112703;R-HSA-1112514;R-HSA-1067651;R-HSA-6809140;R-HSA-1112708;R-HSA-448627;R-HSA-1067688;R-HSA-1067659;R-HSA-449976
	R-HSA-5205647	Mitophagy	4	22	0.00181818	0.0333128	0.791843	5	8	0.000825338	MAP1LC3B;TOMM70A;MFN2;SQSTM1	R-HSA-5205663;R-HSA-5205661;R-HSA-5205673;R-HSA-5205682;R-HSA-5205649
	R-HSA-5205685	Pink/Parkin Mediated Mitophagy	4	22	0.00181818	0.0333128	0.791843	5	8	0.000825338	MAP1LC3B;TOMM70A;MFN2;SQSTM1	R-HSA-5205663;R-HSA-5205661;R-HSA-5205673;R-HSA-5205682;R-HSA-5205649
	R-HSA-202403	TCR signaling	14	148	0.0122314	0.0347066	0.791843	29	52	0.0053647	HLA-DRB5;PSMA4;PDPK1;PSMB3;HLA-DPB1;HLA-DRA;CD3E;PAK2;HLA-DQB2;CARD11;PSMB8;HLA-DPA1	R-HSA-202307;R-HSA-202245;R-HSA-202437;R-HSA-202500;R-HSA-202443;R-HSA-202248;R-HSA-202510;R-HSA-8855381;R-HSA-202453;R-HSA-202459;R-HSA-202394;R-HSA-202466;R-HSA-430183;R-HSA-202214;R-HSA-202534;R-HSA-202216;R-HSA-202344;R-HSA-202472;R-HSA-202478;R-HSA-202222;R-HSA-8852200;R-HSA-202291;R-HSA-202165;R-HSA-202164;R-HSA-5607724;R-HSA-202233;R-HSA-202489;R-HSA-202168;R-HSA-202174
	R-HSA-388841	Costimulation by the CD28 family	10	96	0.00793388	0.0399029	0.791843	6	34	0.00350769	HLA-DRB5;PDPK1;HLA-DPB1;HLA-DRA;CD3E;PAK2;HLA-DQB2;HLA-DPA1	R-HSA-2317314;R-HSA-389788;R-HSA-389758;R-HSA-390329;R-HSA-198270;R-HSA-2316429
	R-HSA-5260271	Diseases of Immune System	5	35	0.00289256	0.0441029	0.791843	7	14	0.00144434	TRAF3;MAL;TLR10;TLR4	R-HSA-5602353;R-HSA-5602624;R-HSA-5602672;R-HSA-5602383;R-HSA-5602606;R-HSA-5602472;R-HSA-5602603
	R-HSA-5602358	Diseases associated with the TLR signaling cascade	5	35	0.00289256	0.0441029	0.791843	7	14	0.00144434	TRAF3;MAL;TLR10;TLR4	R-HSA-5602353;R-HSA-5602624;R-HSA-5602672;R-HSA-5602383;R-HSA-5602606;R-HSA-5602472;R-HSA-5602603
	R-HSA-611105	Respiratory electron transport	11	112	0.0092562	0.0456812	0.791843	15	19	0.00196018	TIMMDC1;UQCRB;NDUFS7;NDUFS5;NDUFA10;NDUFAB1;UQCRC1;NDUFS1;UQCRC2;ETFB;COX5B	R-HSA-6800870;R-HSA-6800868;R-HSA-6799203;R-HSA-6799202;R-HSA-164651;R-HSA-6788523;R-HSA-6799179;R-HSA-163214;R-HSA-6799178;R-HSA-169260;R-HSA-6799191;R-HSA-163217;R-HSA-169270;R-HSA-6799197;R-HSA-6799196
	R-HSA-446652	Interleukin-1 signaling	6	48	0.00396694	0.0494419	0.791843	17	33	0.00340452	MAP2K1;IRAK2;IL1R1;IL1R2;IRAK3;SQSTM1	R-HSA-446694;R-HSA-507719;R-HSA-446692;R-HSA-451649;R-HSA-446862;R-HSA-446894;R-HSA-446701;R-HSA-446634;R-HSA-446868;R-HSA-450133;R-HSA-446130;R-HSA-446684;R-HSA-168184;R-HSA-445757;R-HSA-445752;R-HSA-446648;R-HSA-445753
	R-HSA-71240	Tryptophan catabolism	1	37	0.00305785	0.866699	0.866699	1	14	0.00144434	CCBL1	R-HSA-893596
Prednisolone	Pathway identifier	Pathway name	#Entities found	#Entities total	Entities ratio	Entities pValue	Entities FDR	#Reactions found	#Reactions total	Reactions ratio	Submitted entities found	Found reaction identifiers
Lower relative to vehicle control	R-HSA-1592389	Activation of Matrix Metalloproteinases	10	35	0.00289256	1.84449e-06	0.00185924	25	27	0.00278552	MMP1;MMP2	R-HSA-1602458;R-HSA-1604763;R-HSA-1592349;R-HSA-1604368;R-HSA-1604752;R-HSA-1604690;R-HSA-1592278;R-HSA-1604360;R-HSA-1592398;R-HSA-1605825;R-HSA-1604741;R-HSA-1604359;R-HSA-1602488;R-HSA-1604731;R-HSA-1592316;R-HSA-1604732;R-HSA-1604350;R-HSA-1592371;R-HSA-1592436;R-HSA-1602484;R-HSA-1604712;R-HSA-1602473;R-HSA-1592297;R-HSA-1592362;R-HSA-1602466
	R-HSA-1442490	Collagen degradation	12	69	0.00570248	2.61164e-05	0.0131627	20	34	0.00350769	MMP1;MMP2;COL6A1	R-HSA-1474196;R-HSA-1564117;R-HSA-1474197;R-HSA-1564179;R-HSA-1564112;R-HSA-1564120;R-HSA-2168046;R-HSA-1564184;R-HSA-1454822;R-HSA-2485111;R-HSA-1454757;R-HSA-1474213;R-HSA-1564164;R-HSA-1474210;R-HSA-1458433;R-HSA-2484882;R-HSA-1564143;R-HSA-1564142;R-HSA-2168923;R-HSA-1564169
	R-HSA-428359	Insulin-like Growth Factor-2 mRNA Binding Proteins (IGF2BPs/IMPs/VICKZs) bind RNA	5	13	0.00107438	0.000189494	0.06367	2	3	0.000309502	CD44	R-HSA-428287;R-HSA-428296
	R-HSA-1474228	Degradation of the extracellular matrix	14	145	0.0119835	0.00222004	0.559449	71	100	0.0103167	MMP1;MMP2;COL6A1;CD44	R-HSA-1474196;R-HSA-1602458;R-HSA-1474197;R-HSA-3828025;R-HSA-4086205;R-HSA-1604763;R-HSA-1564179;R-HSA-1592349;R-HSA-3791295;R-HSA-1604368;R-HSA-1604752;R-HSA-3791155;R-HSA-1564184;R-HSA-1604360;R-HSA-1566981;R-HSA-1564164;R-HSA-3791149;R-HSA-1566979;R-HSA-1458433;R-HSA-2533950;R-HSA-1604741;R-HSA-1564169;R-HSA-2533944;R-HSA-1604359;R-HSA-1602488;R-HSA-2514831;R-HSA-1454781;R-HSA-1592371;R-HSA-1…
	R-HSA-2559585	Oncogene Induced Senescence	6	39	0.00322314	0.00492248	0.627142	10	17	0.00175384	CDKN2B;CDKN2A	R-HSA-182594;R-HSA-3209185;R-HSA-3209109;R-HSA-3209111;R-HSA-3200023;R-HSA-3209096;R-HSA-3209114;R-HSA-3209098;R-HSA-69886;R-HSA-3209151
	R-HSA-380108	Chemokine receptors bind chemokines	7	57	0.00471074	0.00814908	0.627142	9	19	0.00196018	CXCL8;CCL19;CXCL13;CCR2	R-HSA-373813;R-HSA-373061;R-HSA-373073;R-HSA-373071;R-HSA-373791;R-HSA-8862733;R-HSA-443978;R-HSA-444523;R-HSA-3296301
	R-HSA-2559582	Senescence-Associated Secretory Phenotype (SASP)	9	89	0.00735537	0.00973741	0.627142	14	22	0.00226968	CDKN2B;CXCL8;ANAPC7;CDKN2A;STAT3;HIST2H2BE	R-HSA-182594;R-HSA-3790137;R-HSA-3857305;R-HSA-3857308;R-HSA-3858387;R-HSA-3790130;R-HSA-3788725;R-HSA-3788724;R-HSA-3788745;R-HSA-3788748;R-HSA-3788705;R-HSA-3857345;R-HSA-3788708;R-HSA-3857348
	R-HSA-444473	Formyl peptide receptors bind formyl peptides and many other ligands	3	11	0.000909091	0.00980918	0.627142	2	3	0.000309502	CCL23;FPR3	R-HSA-444476;R-HSA-391913
	R-HSA-190242	FGFR1 ligand binding and activation	4	21	0.00173554	0.0101112	0.627142	5	7	0.000722171	KL;KAL1;FGF4	R-HSA-190256;R-HSA-191062;R-HSA-5654515;R-HSA-190268;R-HSA-190429
	R-HSA-418038	Nucleotide-like (purinergic) receptors	4	23	0.00190083	0.0136922	0.627142	4	14	0.00144434	P2RY13;P2RY10;P2RY6;ADORA2A	R-HSA-417842;R-HSA-417843;R-HSA-418925;R-HSA-417896
	R-HSA-3249367	STAT6-mediated induction of chemokines	2	5	0.000413223	0.0170253	0.627142	6	6	0.000619003	STAT6;TMEM173	R-HSA-3249379;R-HSA-3249378;R-HSA-3249371;R-HSA-3249370;R-HSA-3249372;R-HSA-3249390
	R-HSA-1474244	Extracellular matrix organization	21	320	0.0264463	0.0175085	0.627142	131	275	0.028371	VTN;BMP10;COL24A1;MMP1;MMP2;COL6A1;ITGA1;ITGAV;PLOD2;CD44;ICAM1	R-HSA-2002460;R-HSA-3828025;R-HSA-1564179;R-HSA-1592349;R-HSA-1604368;R-HSA-3791155;R-HSA-1564184;R-HSA-216076;R-HSA-1604360;R-HSA-1566981;R-HSA-1564164;R-HSA-3791149;R-HSA-1566979;R-HSA-2002440;R-HSA-1458433;R-HSA-2533950;R-HSA-1564169;R-HSA-2533944;R-HSA-1604359;R-HSA-2466106;R-HSA-1592371;R-HSA-1592362;R-HSA-2534160;R-HSA-2514790;R-HSA-2426471;R-HSA-2534240;R-HSA-2327909;R-HSA-2467436;R-HSA-16…
	R-HSA-1989781	PPARA activates gene expression	13	170	0.0140496	0.0191627	0.627142	10	42	0.00433302	TIAM2;FADS2;MED25;ABCB4;ANKRD1;NR1D1;SREBF2;FDFT1	R-HSA-1655848;R-HSA-560473;R-HSA-1655850;R-HSA-1989757;R-HSA-1368065;R-HSA-1989768;R-HSA-1655826;R-HSA-1989762;R-HSA-560517;R-HSA-1989779
	R-HSA-389513	CTLA4 inhibitory signaling	4	26	0.00214876	0.0204201	0.627142	5	5	0.000515836	LYN;CD86;PPP2R1B;PPP2R5B	R-HSA-388833;R-HSA-388829;R-HSA-389532;R-HSA-388809;R-HSA-390329
	R-HSA-400206	Regulation of lipid metabolism by Peroxisome proliferator-activated receptor alpha (PPARalpha)	13	173	0.0142975	0.0216999	0.627142	10	45	0.00464253	TIAM2;FADS2;MED25;ABCB4;ANKRD1;NR1D1;SREBF2;FDFT1	R-HSA-1655848;R-HSA-560473;R-HSA-1655850;R-HSA-1989757;R-HSA-1368065;R-HSA-1989768;R-HSA-1655826;R-HSA-1989762;R-HSA-560517;R-HSA-1989779
	R-HSA-1475029	Reversible hydration of carbon dioxide	3	17	0.00140496	0.0305052	0.627142	2	8	0.000825338	CA2	R-HSA-1475026;R-HSA-1475022
	R-HSA-2559580	Oxidative Stress Induced Senescence	9	109	0.00900826	0.0309233	0.627142	12	38	0.00392035	CDKN2B;CDKN2A;HIST2H2BE	R-HSA-182594;R-HSA-3222593;R-HSA-3229089;R-HSA-3209185;R-HSA-3223200;R-HSA-3229138;R-HSA-3240295;R-HSA-3209111;R-HSA-3209114;R-HSA-69886;R-HSA-3229102;R-HSA-3209151
	R-HSA-190374	FGFR1c and Klotho ligand binding and activation	2	7	0.000578512	0.0317004	0.627142	2	2	0.000206334	KL	R-HSA-191062;R-HSA-190268
	R-HSA-2022090	Assembly of collagen fibrils and other multimeric structures	6	60	0.00495868	0.0332433	0.627142	4	25	0.00257918	COL24A1;MMP1;COL6A1	R-HSA-2213201;R-HSA-2213200;R-HSA-2213207;R-HSA-1474266
	R-HSA-417957	P2Y receptors	3	18	0.0014876	0.0351993	0.627142	3	12	0.00123801	P2RY13;P2RY10;P2RY6	R-HSA-417842;R-HSA-417843;R-HSA-417896
	R-HSA-6803204	TP53 Regulates Transcription of Genes Involved in Cytochrome C Release	4	33	0.00272727	0.0429544	0.627142	5	25	0.00257918	STEAP3;BID	R-HSA-6791285;R-HSA-6801184;R-HSA-6801166;R-HSA-6791291;R-HSA-6801195
	R-HSA-2559583	Cellular Senescence	13	194	0.0160331	0.0469165	0.627142	30	87	0.00897555	CDKN2B;CXCL8;ANAPC7;CDKN2A;STAT3;HIST2H2BE	R-HSA-182594;R-HSA-3790137;R-HSA-3790130;R-HSA-3788725;R-HSA-3788724;R-HSA-3209151;R-HSA-3229089;R-HSA-3209185;R-HSA-3223200;R-HSA-3785711;R-HSA-3240295;R-HSA-3788705;R-HSA-3788708;R-HSA-3229102;R-HSA-3857305;R-HSA-3229138;R-HSA-3209109;R-HSA-3857308;R-HSA-3209111;R-HSA-3200023;R-HSA-3858387;R-HSA-3209114;R-HSA-3788745;R-HSA-3222593;R-HSA-3788748;R-HSA-3209096;R-HSA-3209098;R-HSA-3857345;R-HSA-38…
	R-HSA-71240	Tryptophan catabolism	3	37	0.00305785	0.180628	0.627142	3	14	0.00144434	KYNU;IDO1	R-HSA-198563;R-HSA-71217;R-HSA-888614
